# Supplementary material for: Dual interference with host neuropeptide signaling allows parasitoid wasp to hijack host sugar metabolism
Source: EMBO J. 2025 Nov 26;45(6):2030–50. doi: 10.1038/s44318-025-00636-5 (PMC12992715; doi:10.1038/s44318-025-00636-5)
Supplement: Supplementary file 3 — Data Set EV1 [file 44318_2025_636_MOESM3_ESM.xlsx]

## Sheet: Dataset EV1
Dataset EV1. The list of DEGs specifically in FB_control vs. FB_CvsNPF
Gene	P-value	Log2FC (fold changes)	expression profile
XM_011560810.3	1.02734e-222	-5.51409	Down
XM_038114378.2	1.97063e-92	-6.69321	Down
XM_011565288.3	3.62916e-66	-5.08674	Down
XR_007267668.1	7.88548e-59	-9.22855	Down
XM_048624934.1	6.74173e-51	-4.69574	Down
XM_048626782.1	1.89562e-50	-3.5009	Down
XM_011549746.3	6.92957e-44	-3.73168	Down
XM_048622065.1	2.83828e-43	-3.29862	Down
XM_048630874.1	6.57028e-42	-3.80153	Down
XM_048621808.1	5.08567e-39	-6.28053	Down
XM_048627864.1	1.71393e-35	-2.62378	Down
XM_011566812.3	1.04085e-34	-5.27685	Down
XM_048627445.1	1.52746e-31	-3.61845	Down
XM_011551648.3	4.96928e-31	-3.55547	Down
XM_048626549.1	9.70996e-31	-8.66523	Down
XM_048625119.1	5.03995e-30	-1.82002	Down
XM_048624422.1	2.11599e-29	-1.53358	Down
XM_048629721.1	5.68347e-29	-3.25055	Down
XM_048631738.1	3.4802e-28	-2.59582	Down
XM_048625508.1	1.57414e-27	-1.98807	Down
XM_048631317.1	2.02403e-27	-5.7486	Down
XM_048621807.1	3.51701e-26	-3.39623	Down
XM_011559246.3	5.86405e-26	-4.1228	Down
XM_011552963.3	8.72346e-24	-1.66652	Down
XM_011561873.3	9.90467e-24	-2.76819	Down
XM_038107287.2	3.5532e-23	-1.85575	Down
XM_038116532.2	3.683e-22	-3.0557	Down
XM_048626644.1	7.83747e-22	-2.14416	Down
XM_038113613.2	1.08596e-21	-3.42058	Down
XM_048629778.1	1.16744e-21	-1.1994	Down
XM_048631933.1	4.06952e-21	-1.73559	Down
XM_048624733.1	4.05891e-20	-2.37236	Down
XM_011550072.3	5.84676e-20	-2.6941	Down
XM_048625358.1	1.44043e-19	-1.35272	Down
XM_048622627.1	2.5395e-19	-3.19702	Down
XM_048632675.1	3.61388e-19	-1.5432	Down
XM_048623765.1	3.62933e-19	-1.93017	Down
XM_011551228.3	5.2483e-19	-1.53373	Down
XM_048628621.1	7.84855e-19	-2.57696	Down
XM_038107592.2	9.02382e-19	-4.55285	Down
XM_048628044.1	9.40764e-19	-2.52086	Down
XM_011560993.3	1.1468e-18	-1.27333	Down
XM_048632697.1	1.32521e-18	-1.89029	Down
XM_038107964.2	3.12513e-18	-2.39379	Down
XR_005254278.2	3.3874e-18	-2.47426	Down
XM_048629588.1	3.3874e-18	-2.68308	Down
XM_038114800.2	3.41024e-18	-6.14693	Down
XM_011557624.3	1.29038e-17	-1.09921	Down
XM_048628063.1	2.63862e-17	-1.6053	Down
XM_048629961.1	3.33973e-17	-6.51647	Down
XM_048631083.1	5.7944e-17	-2.0512	Down
XM_048624283.1	9.24626e-17	-1.54715	Down
XM_048630161.1	1.4327e-16	-2.92999	Down
XR_007267837.1	1.49797e-16	-9.10083	Down
XM_038118755.2	3.03927e-16	-1.95955	Down
XM_011557502.3	4.27826e-16	-2.42447	Down
XM_038113609.2	5.94876e-16	-4.28324	Down
XM_048632660.1	5.96116e-16	-2.29085	Down
XM_048624084.1	6.03072e-16	-1.9335	Down
XM_048623874.1	9.75684e-16	-1.7532	Down
XM_011551943.3	1.38772e-15	-2.61436	Down
XM_048623881.1	1.75141e-15	-1.83816	Down
XM_048628473.1	1.79937e-15	-1.91733	Down
XM_048629809.1	1.88549e-15	-1.00136	Down
XM_048623682.1	2.14653e-15	-2.39832	Down
XM_048624362.1	3.29332e-15	-4.40738	Down
XM_048624742.1	5.14783e-15	-7.79197	Down
XM_048633244.1	5.52537e-15	-1.17448	Down
XM_038109211.2	9.34901e-15	-1.83058	Down
XM_048633230.1	1.40017e-14	-2.29069	Down
XM_011553459.3	2.05643e-14	-1.79235	Down
XM_048632270.1	2.06954e-14	-2.16086	Down
XM_011563007.3	2.15654e-14	-2.03589	Down
XM_048622948.1	2.52886e-14	-1.51464	Down
XM_048628528.1	2.95603e-14	-1.44681	Down
XM_038117754.2	3.46567e-14	-0.913161	Down
XM_011556486.3	3.55291e-14	-3.586	Down
XM_038108650.2	4.1742e-14	-5.88517	Down
XM_048627911.1	5.92462e-14	-2.69008	Down
XM_048629348.1	7.77191e-14	-1.931	Down
XM_048627674.1	8.28124e-14	-2.40812	Down
XM_048628255.1	1.02298e-13	-1.75873	Down
XM_048630890.1	1.32914e-13	-1.51725	Down
XM_038111813.2	1.70066e-13	-1.69788	Down
XR_007267043.1	2.02339e-13	-2.57628	Down
XM_011562371.3	2.20977e-13	-1.97453	Down
XM_038119793.2	3.01148e-13	-2.02012	Down
XM_048631095.1	4.48296e-13	-2.84812	Down
XM_048627721.1	4.56872e-13	-2.21636	Down
XM_048621884.1	8.24074e-13	-1.19065	Down
XM_011557436.3	8.87976e-13	-4.17321	Down
XM_038107465.2	9.83675e-13	-0.96243	Down
XM_048632011.1	1.6728e-12	-1.48724	Down
XM_011562651.3	2.3482e-12	-1.10434	Down
XM_048630343.1	2.67721e-12	-1.30302	Down
XM_038121287.2	2.67721e-12	-1.78267	Down
NM_001305514.1	2.93525e-12	-1.2602	Down
XM_038121830.2	4.0993e-12	-1.27191	Down
XM_048632508.1	4.73147e-12	-0.913516	Down
XM_048629019.1	4.86461e-12	-2.15133	Down
XM_048629543.1	5.27811e-12	-1.59547	Down
XM_011550466.3	5.47071e-12	-2.17404	Down
XM_011559455.3	5.69976e-12	-2.17224	Down
XR_007267531.1	6.16471e-12	-2.29806	Down
XM_048625218.1	6.75308e-12	-2.11513	Down
XM_048632244.1	7.04055e-12	-2.28713	Down
XM_048630454.1	7.18657e-12	-2.53093	Down
XM_048625300.1	7.43008e-12	-0.981977	Down
XM_011566003.3	7.43008e-12	-1.7717	Down
XM_038111309.2	9.36363e-12	-1.01004	Down
XM_048623250.1	1.03952e-11	-2.27759	Down
XM_038113495.2	1.13689e-11	-3.09628	Down
XM_011562322.3	1.28384e-11	-1.33987	Down
XM_038121974.2	1.44375e-11	-1.76407	Down
XM_038108792.2	1.65341e-11	-1.1471	Down
XM_011556974.3	1.70495e-11	-1.60241	Down
XM_048627122.1	1.73517e-11	-1.68663	Down
XM_011570093.3	2.17496e-11	-0.963584	Down
XM_048627137.1	2.35022e-11	-1.8096	Down
XM_048623501.1	2.56947e-11	-2.18468	Down
XR_007267643.1	2.62741e-11	-2.22384	Down
XM_011560780.3	3.76252e-11	-1.06281	Down
XM_048632609.1	3.7779e-11	-2.83727	Down
XM_048630387.1	3.83238e-11	-4.87917	Down
XM_048622876.1	3.8909e-11	-2.65355	Down
XM_048625191.1	3.96594e-11	-1.26311	Down
XM_048632159.1	4.05036e-11	-1.74099	Down
XM_038122215.2	4.05036e-11	-0.739608	Down
XM_048623003.1	4.2645e-11	-3.19523	Down
XM_048629852.1	4.58477e-11	-2.07584	Down
XM_038117614.2	5.10408e-11	-1.33696	Down
XM_048628814.1	6.05359e-11	-1.17644	Down
XM_048630962.1	6.11468e-11	-1.11183	Down
XM_048622142.1	7.57801e-11	-2.33984	Down
XM_011571066.3	8.60146e-11	-1.02932	Down
XM_048630848.1	8.91166e-11	-2.59309	Down
XM_011552367.3	9.56534e-11	-1.25021	Down
XM_038119549.2	9.85125e-11	-0.885062	Down
XM_048623268.1	9.85125e-11	-0.855948	Down
XM_048627067.1	1.07158e-10	-1.33905	Down
XM_048631937.1	1.16815e-10	-1.95517	Down
XM_048631438.1	1.17341e-10	-9.01626	Down
XM_038110848.2	1.1958e-10	-1.43525	Down
XM_048631521.1	1.5079e-10	-0.932148	Down
XM_038119680.2	1.51843e-10	-1.39224	Down
XM_011565674.3	1.79785e-10	-0.694897	Down
XM_048624107.1	1.80295e-10	-1.44386	Down
XM_011565680.3	2.23893e-10	-2.92617	Down
XM_011555657.3	2.27144e-10	-0.869907	Down
XM_048633556.1	2.57182e-10	-0.93053	Down
XM_048632384.1	2.57182e-10	-2.20521	Down
XM_048632036.1	3.00059e-10	-2.3956	Down
XM_011562381.3	3.28848e-10	-1.52546	Down
XM_048627956.1	4.21624e-10	-1.02076	Down
XM_048621962.1	4.51471e-10	-1.55469	Down
XM_038113388.2	4.56903e-10	-0.812377	Down
XM_038112872.2	5.16954e-10	-0.978504	Down
XM_048629171.1	5.95389e-10	-1.52286	Down
XM_048630563.1	5.96125e-10	-2.2444	Down
XM_048626443.1	6.47011e-10	-2.4888	Down
XM_048626514.1	6.47373e-10	-1.3531	Down
XM_048625815.1	6.60293e-10	-1.36936	Down
XM_038117502.2	7.77611e-10	-5.81361	Down
XM_048632830.1	8.34317e-10	-2.01278	Down
XM_048629797.1	9.08952e-10	-3.29376	Down
XM_048633434.1	9.78023e-10	-1.84137	Down
XM_048627872.1	1.00938e-09	-0.96029	Down
XM_048628062.1	1.13881e-09	-1.17981	Down
XM_048630489.1	1.21164e-09	-1.3336	Down
XM_038119493.2	1.25108e-09	-1.57995	Down
XM_038118482.2	1.25108e-09	-1.02502	Down
XM_011557322.3	1.3544e-09	-1.7799	Down
XM_038109469.2	1.42038e-09	-1.37617	Down
XM_038106731.2	1.56741e-09	-1.01066	Down
XM_038107780.2	1.56826e-09	-4.32776	Down
XM_011568043.3	1.56952e-09	-1.3837	Down
XM_048625159.1	1.65886e-09	-1.92052	Down
XM_048622450.1	1.69232e-09	-1.61975	Down
XM_048630975.1	1.78564e-09	-0.937083	Down
XM_011557878.3	1.89069e-09	-0.917339	Down
XM_048631928.1	2.06302e-09	-1.00295	Down
XM_048624814.1	2.1407e-09	-1.15311	Down
XM_038109005.2	2.18586e-09	-2.1738	Down
XM_048628858.1	2.40924e-09	-1.94592	Down
XM_048627159.1	2.40981e-09	-1.01534	Down
XM_048631529.1	3.00817e-09	-1.00414	Down
XM_048626325.1	3.47751e-09	-2.45822	Down
XM_048624444.1	3.53779e-09	-2.2013	Down
XM_048624229.1	3.75968e-09	-0.775783	Down
XM_048627834.1	3.95536e-09	-1.1252	Down
XM_038115323.2	4.04868e-09	-1.15282	Down
XM_048628294.1	4.0527e-09	-1.22047	Down
XM_011555694.3	4.25834e-09	-1.63752	Down
XM_048629035.1	4.51138e-09	-2.37335	Down
XM_011551382.3	5.12573e-09	-1.25897	Down
XM_048629945.1	5.52446e-09	-1.53987	Down
XR_007266937.1	6.42713e-09	-7.20229	Down
XM_048628191.1	6.80893e-09	-2.96285	Down
XM_011570038.3	7.58181e-09	-1.07538	Down
XM_038116800.2	8.27672e-09	-0.810769	Down
XM_048626735.1	8.46625e-09	-0.972998	Down
XM_011550748.3	8.49296e-09	-0.820442	Down
XM_011562823.3	9.09546e-09	-0.864368	Down
XM_048628417.1	9.20519e-09	-1.47389	Down
XM_048627581.1	1.00953e-08	-1.24485	Down
XM_048632048.1	1.00953e-08	-1.47936	Down
XM_048626550.1	1.03258e-08	-4.69983	Down
XM_038106517.2	1.03359e-08	-1.38436	Down
XM_048632606.1	1.05743e-08	-1.57673	Down
XM_048626376.1	1.08204e-08	-1.58775	Down
XM_048631948.1	1.08326e-08	-2.1302	Down
XM_038106882.2	1.2961e-08	-2.34578	Down
XM_038107277.2	1.2961e-08	-1.1921	Down
XM_011564823.3	1.30692e-08	-8.19732	Down
XM_048626395.1	1.38207e-08	-0.826545	Down
XM_048624450.1	1.55376e-08	-0.956587	Down
XM_048631075.1	1.66451e-08	-1.20008	Down
XM_048624287.1	1.75671e-08	-2.23944	Down
XM_048626797.1	1.89888e-08	-1.49693	Down
XM_011566018.3	1.96411e-08	-0.905219	Down
XM_011559789.3	1.99227e-08	-2.77828	Down
XM_048629563.1	2.13952e-08	-3.00597	Down
XM_048629722.1	2.15321e-08	-1.87357	Down
XM_011556255.3	2.25911e-08	-1.10026	Down
XM_048623441.1	2.74012e-08	-2.62645	Down
XM_048627290.1	2.90246e-08	-1.8194	Down
XM_038121999.2	2.92627e-08	-1.93939	Down
XM_048630240.1	3.04647e-08	-1.27223	Down
XM_048630404.1	3.13206e-08	-1.51657	Down
XM_048624393.1	3.39341e-08	-1.10707	Down
XM_048626466.1	3.52397e-08	-1.49481	Down
XM_048629982.1	3.62163e-08	-1.51606	Down
XM_048632638.1	3.78638e-08	-1.77489	Down
XM_048628605.1	3.86401e-08	-0.935919	Down
XM_011564165.3	4.10678e-08	-4.99407	Down
XM_048626655.1	4.11439e-08	-0.955787	Down
XM_048627531.1	4.28515e-08	-0.910958	Down
XM_038109885.2	4.44755e-08	-1.16822	Down
XM_038121385.2	4.49225e-08	-1.40234	Down
XM_048624227.1	4.56274e-08	-0.75938	Down
XM_038121844.2	4.69651e-08	-3.88209	Down
XM_048628197.1	4.98337e-08	-1.55106	Down
XM_048628918.1	5.3214e-08	-0.717873	Down
XM_048623871.1	5.3214e-08	-1.32563	Down
XM_048627360.1	5.36772e-08	-1.33701	Down
XM_048628402.1	5.76082e-08	-1.43911	Down
XM_048632795.1	5.93714e-08	-1.2561	Down
XM_048630648.1	5.99301e-08	-0.948956	Down
XM_011552094.3	6.03302e-08	-0.768977	Down
XM_011564720.3	6.18322e-08	-0.821242	Down
XM_048624956.1	6.21868e-08	-1.62919	Down
XM_048632627.1	6.54902e-08	-0.879997	Down
XM_011563975.3	6.64415e-08	-1.53241	Down
XM_038106562.2	6.67424e-08	-1.50906	Down
XM_011566678.3	6.83605e-08	-0.853779	Down
XM_038114917.2	7.00497e-08	-1.06624	Down
XR_007268259.1	7.29191e-08	-0.835959	Down
XM_048622280.1	7.47061e-08	-0.930803	Down
XM_038117322.2	7.768e-08	-0.833249	Down
XM_048632347.1	7.9536e-08	-2.01823	Down
XM_038105728.2	8.46244e-08	-1.73019	Down
XM_048631985.1	8.53667e-08	-0.806316	Down
XM_048623519.1	8.54828e-08	-1.97046	Down
XM_038111178.2	9.48166e-08	-1.68194	Down
XM_048632196.1	9.8567e-08	-1.03237	Down
XM_038106577.2	1.02967e-07	-1.69431	Down
XM_048626156.1	1.05248e-07	-1.1467	Down
XM_048627791.1	1.06623e-07	-1.20612	Down
XM_048629890.1	1.08906e-07	-2.02404	Down
XM_048623508.1	1.1803e-07	-1.00411	Down
XM_048622365.1	1.24145e-07	-0.832096	Down
XM_038118681.2	1.24383e-07	-0.989852	Down
XR_007268120.1	1.43272e-07	-1.0323	Down
XM_011562891.3	1.50454e-07	-1.21122	Down
XM_048623768.1	1.50578e-07	-2.19205	Down
XM_048632869.1	1.5535e-07	-1.87125	Down
XM_038122100.2	1.60151e-07	-1.15297	Down
XM_011552765.3	1.61939e-07	-6.57337	Down
XM_038119855.2	1.63968e-07	-0.854974	Down
XM_048632587.1	1.65018e-07	-1.23285	Down
XM_038116450.2	1.78011e-07	-1.4182	Down
XM_048622579.1	1.85133e-07	-1.23282	Down
XM_048631524.1	1.86309e-07	-0.973422	Down
XM_048622398.1	1.89018e-07	-1.12055	Down
XM_048625720.1	2.02365e-07	-3.20203	Down
XM_011557574.3	2.08107e-07	-0.680383	Down
XM_011558591.3	2.18977e-07	-2.48531	Down
XM_038109388.2	2.23319e-07	-0.902287	Down
XM_011549801.3	2.40002e-07	-1.98598	Down
XM_038108698.2	2.47504e-07	-1.10599	Down
XR_005253929.2	2.49523e-07	-0.949661	Down
XM_048625422.1	2.69219e-07	-1.13719	Down
XM_011558745.3	2.76704e-07	-1.75393	Down
XM_038119363.2	2.95136e-07	-1.68606	Down
XM_038116816.2	3.00024e-07	-0.694464	Down
XM_048625730.1	3.05525e-07	-2.14669	Down
XM_038114621.2	3.11818e-07	-0.83848	Down
XM_048623050.1	3.25931e-07	-1.73369	Down
XM_048624654.1	3.28679e-07	-1.84445	Down
XM_011559591.3	3.40054e-07	-0.936903	Down
XM_048628658.1	3.64165e-07	-0.938692	Down
XM_048630099.1	3.66121e-07	-0.960919	Down
XM_048625698.1	3.80922e-07	-1.64935	Down
XM_048630329.1	3.92187e-07	-3.63696	Down
XM_011550032.3	3.92406e-07	-2.51733	Down
XM_048630533.1	3.94411e-07	-0.902085	Down
XM_038107289.2	3.98382e-07	-0.823083	Down
XM_048628562.1	4.04093e-07	-1.38922	Down
XM_048622684.1	4.09e-07	-1.76171	Down
XM_038116991.2	4.12141e-07	-4.73344	Down
XM_048630102.1	4.35712e-07	-1.27558	Down
XM_038115683.2	5.19446e-07	-0.548015	Down
XM_048625088.1	5.58374e-07	-1.49366	Down
XM_038116603.2	5.78697e-07	-2.41794	Down
XM_038109894.2	5.99951e-07	-1.49291	Down
XM_048625586.1	6.62528e-07	-1.05308	Down
XM_048622842.1	7.24413e-07	-0.732589	Down
XM_048631503.1	7.24844e-07	-0.993288	Down
XM_048622167.1	7.29031e-07	-1.44167	Down
XM_038119101.2	7.43613e-07	-1.69998	Down
XM_048629441.1	7.99352e-07	-1.07222	Down
XM_011553996.3	8.06605e-07	-0.944206	Down
XM_048625953.1	8.19447e-07	-0.717293	Down
XM_038117511.2	8.23259e-07	-1.10739	Down
XM_048627799.1	8.38638e-07	-1.22073	Down
XM_038114910.2	8.51145e-07	-1.50834	Down
XM_048631823.1	9.67716e-07	-1.13987	Down
XM_048627275.1	1.03659e-06	-0.877778	Down
XM_048621653.1	1.04901e-06	-2.50193	Down
XM_048630653.1	1.05243e-06	-2.41547	Down
XM_048627562.1	1.10488e-06	-1.91442	Down
XM_038122022.2	1.16937e-06	-1.22998	Down
XR_007268176.1	1.17695e-06	-2.05259	Down
XM_011550586.3	1.27251e-06	-0.531233	Down
XM_048630719.1	1.29717e-06	-2.19728	Down
XM_011552497.3	1.34508e-06	-0.628266	Down
XM_011571071.3	1.40061e-06	-0.983468	Down
XM_048632225.1	1.62472e-06	-0.662958	Down
XM_048630374.1	1.72106e-06	-1.27471	Down
XM_038120974.2	1.77448e-06	-0.880859	Down
XM_048628358.1	1.77651e-06	-0.762932	Down
XM_048630030.1	1.97144e-06	-0.962545	Down
XM_048622588.1	2.01565e-06	-1.62836	Down
XM_011562478.3	2.03959e-06	-1.63649	Down
XM_048631922.1	2.0553e-06	-1.43121	Down
XM_048633565.1	2.22318e-06	-0.551864	Down
XM_038116082.2	2.41098e-06	-0.78689	Down
XM_048632657.1	2.41098e-06	-0.970148	Down
XM_011570591.3	2.43782e-06	-0.974028	Down
XM_038117514.2	2.44312e-06	-0.786879	Down
XM_048633125.1	2.44963e-06	-0.79732	Down
XM_048632530.1	2.47184e-06	-1.67319	Down
XM_048629385.1	2.51005e-06	-0.902242	Down
XM_048632473.1	2.86547e-06	-0.918306	Down
XM_038122478.2	2.91481e-06	-1.08166	Down
XM_048630087.1	2.94763e-06	-2.16734	Down
XM_048622837.1	2.99405e-06	-0.866437	Down
XM_048621861.1	3.00934e-06	-0.740403	Down
XM_048632487.1	3.04841e-06	-1.08092	Down
XM_011566233.3	3.04843e-06	-1.53893	Down
XM_048629573.1	3.08547e-06	-0.818994	Down
XM_048623091.1	3.09228e-06	-1.11481	Down
XM_048630362.1	3.13303e-06	-2.72647	Down
XM_038121010.2	3.21761e-06	-0.807652	Down
XR_007267492.1	3.3333e-06	-1.13651	Down
XM_011564731.3	3.3333e-06	-0.857611	Down
XM_048625741.1	3.34138e-06	-0.710071	Down
XM_048632208.1	3.40155e-06	-1.12301	Down
XM_048627136.1	3.57391e-06	-0.708887	Down
XM_048630135.1	3.73079e-06	-0.826541	Down
XM_011559590.3	3.73411e-06	-0.544	Down
XM_048631966.1	3.76817e-06	-1.11105	Down
XM_048622081.1	3.88754e-06	-1.06608	Down
XM_011560176.3	3.9365e-06	-9.38699	Down
XM_011555754.3	4.00061e-06	-1.07538	Down
XM_011562200.3	4.09772e-06	-0.730061	Down
XM_048630740.1	4.13283e-06	-1.46965	Down
XM_048626364.1	4.25583e-06	-0.782876	Down
XM_048624284.1	4.3315e-06	-0.633778	Down
XM_048631703.1	4.5136e-06	-5.88475	Down
XM_038111350.2	4.56784e-06	-1.16494	Down
XM_011559105.3	4.72473e-06	-1.57193	Down
XM_048622082.1	4.74704e-06	-1.52752	Down
XM_048622285.1	4.8656e-06	-3.08002	Down
XM_038122281.2	4.88742e-06	-1.76147	Down
XM_048627608.1	4.90025e-06	-0.925733	Down
XM_048622090.1	5.00634e-06	-1.46605	Down
XM_048623878.1	5.17437e-06	-2.05431	Down
XM_011570559.3	5.2326e-06	-0.713771	Down
XM_038117459.2	5.2326e-06	-1.07071	Down
XM_011567642.3	5.25064e-06	-1.21858	Down
XM_048623129.1	5.33123e-06	-1.00814	Down
XM_048632519.1	5.56438e-06	-0.829156	Down
XM_048626677.1	5.64787e-06	-0.907268	Down
XM_011555578.3	5.79309e-06	-1.14099	Down
XM_048633409.1	5.81182e-06	-0.683827	Down
XM_048632582.1	5.93607e-06	-1.03194	Down
XM_011551469.3	5.9853e-06	-0.763761	Down
XM_048625228.1	6.05776e-06	-0.825529	Down
XM_048631683.1	6.07989e-06	-0.77998	Down
XM_048633273.1	6.41369e-06	-0.967885	Down
XM_038108700.2	6.47664e-06	-0.550883	Down
XM_038113636.2	6.55555e-06	-1.06485	Down
XM_048630330.1	6.5773e-06	-0.556967	Down
XR_007267827.1	6.87711e-06	-7.68442	Down
XM_048625037.1	6.90413e-06	-0.915593	Down
XM_011558605.3	6.97824e-06	-1.09558	Down
XM_048624584.1	7.01253e-06	-1.4314	Down
XM_048631927.1	7.21222e-06	-2.00221	Down
XM_011560861.3	7.30439e-06	-0.671323	Down
XM_011554818.3	7.44382e-06	-1.01641	Down
XR_007268165.1	8.05006e-06	-0.789884	Down
XM_048627140.1	8.65932e-06	-0.61104	Down
XM_038121325.2	8.87217e-06	-1.55301	Down
XM_048622005.1	9.16033e-06	-0.999355	Down
XM_011570665.3	9.2026e-06	-1.16611	Down
XM_038108685.2	9.26486e-06	-1.12899	Down
XM_048628501.1	9.48321e-06	-1.03022	Down
XM_048630608.1	1.07039e-05	-1.21989	Down
XM_038105406.2	1.0889e-05	-2.09907	Down
XM_048631840.1	1.17476e-05	-2.98441	Down
XM_038106668.2	1.19211e-05	-3.36097	Down
XM_048632748.1	1.22827e-05	-2.31214	Down
XM_038111649.2	1.22949e-05	-1.06507	Down
XM_048625742.1	1.29178e-05	-0.941311	Down
XM_011554959.3	1.4921e-05	-0.912239	Down
XM_038113311.2	1.55465e-05	-1.11466	Down
XM_011565873.3	1.56331e-05	-0.802664	Down
XM_048632421.1	1.56843e-05	-0.738266	Down
XM_048633070.1	1.61639e-05	-1.36301	Down
XM_048632807.1	1.73642e-05	-3.74216	Down
XM_011551647.3	1.80881e-05	-1.0594	Down
XM_011555612.3	1.89597e-05	-0.670892	Down
XM_048627555.1	1.93266e-05	-0.739566	Down
XM_048625523.1	1.93481e-05	-1.74798	Down
XM_048625590.1	1.98884e-05	-1.28412	Down
XM_048621831.1	2.01673e-05	-3.77398	Down
XM_048622503.1	2.04142e-05	-0.630031	Down
XM_048626102.1	2.07401e-05	-0.617847	Down
XM_011551920.3	2.07584e-05	-0.86801	Down
XM_038112310.2	2.07584e-05	-0.605617	Down
XM_011553310.3	2.11009e-05	-1.15271	Down
XM_048623047.1	2.12314e-05	-0.776486	Down
XM_038117139.2	2.17449e-05	-0.760338	Down
XM_048621560.1	2.24648e-05	-0.608081	Down
XM_038118223.2	2.25925e-05	-0.546778	Down
XM_048627105.1	2.35202e-05	-0.770017	Down
XM_038120845.2	2.39304e-05	-0.695168	Down
XM_038111861.2	2.42735e-05	-0.768799	Down
XR_007267306.1	2.44372e-05	-0.880053	Down
XM_048625464.1	2.46744e-05	-0.811897	Down
XM_048632445.1	2.634e-05	-1.18307	Down
XM_011558742.3	2.66556e-05	-1.47564	Down
XM_048632966.1	2.72751e-05	-0.868391	Down
XM_011549835.3	2.76748e-05	-0.819263	Down
XM_048626791.1	2.82905e-05	-0.919341	Down
XM_038115717.2	2.87543e-05	-1.20154	Down
XM_048628660.1	2.95569e-05	-0.908944	Down
XM_038106039.2	3.03771e-05	-0.944527	Down
XM_048631058.1	3.05633e-05	-0.762806	Down
XM_038122257.2	3.2506e-05	-0.827808	Down
XM_011557197.3	3.30881e-05	-0.765321	Down
XM_048625645.1	3.34534e-05	-0.619619	Down
XM_038117611.2	3.36474e-05	-0.833902	Down
XM_048631436.1	3.4242e-05	-8.82349	Down
XM_038116109.2	3.42472e-05	-2.36662	Down
XM_048629189.1	3.44629e-05	-1.39706	Down
XM_011556250.3	3.465e-05	-2.16641	Down
XM_048626739.1	3.465e-05	-1.28758	Down
XM_048629609.1	3.65122e-05	-1.28418	Down
XM_048625612.1	3.70366e-05	-0.618585	Down
XM_048625884.1	3.74025e-05	-0.800363	Down
XM_048625120.1	3.74744e-05	-1.10449	Down
XM_048631179.1	3.74751e-05	-0.532584	Down
XM_048624998.1	3.76465e-05	-2.07946	Down
XM_048632778.1	3.82515e-05	-1.04446	Down
XM_038111801.2	3.83521e-05	-1.40515	Down
XM_048625577.1	3.91751e-05	-4.16327	Down
XM_038115230.2	3.93659e-05	-0.753637	Down
XM_048631079.1	4.06351e-05	-1.95698	Down
XM_048630338.1	4.12214e-05	-1.19048	Down
XM_048622667.1	4.135e-05	-1.16713	Down
XM_048631092.1	4.25431e-05	-0.746751	Down
XM_038112934.2	4.46263e-05	-1.01513	Down
XM_038115235.2	4.53795e-05	-0.753932	Down
XM_048626206.1	4.7381e-05	-2.22247	Down
XM_048630191.1	4.76561e-05	-0.939671	Down
XM_048625767.1	4.8e-05	-0.731285	Down
XM_048626076.1	4.84294e-05	-0.972727	Down
XM_048627723.1	5.11171e-05	-2.89791	Down
XM_048627507.1	5.14872e-05	-4.1969	Down
XM_011554847.3	5.17031e-05	-1.3064	Down
XM_011553555.3	5.17064e-05	-1.50457	Down
XM_011563041.3	5.17064e-05	-0.854791	Down
XM_048624115.1	5.17064e-05	-0.729133	Down
XM_048631505.1	5.50232e-05	-0.858454	Down
XM_038106371.2	5.56784e-05	-0.972111	Down
XM_048626794.1	5.65127e-05	-3.71962	Down
XM_011560462.3	5.70287e-05	-0.806724	Down
XM_048626729.1	5.70385e-05	-0.831167	Down
XM_011556815.3	5.73037e-05	-0.812354	Down
XM_048624535.1	5.78275e-05	-0.838284	Down
XM_011563362.3	5.80913e-05	-1.30138	Down
XR_007266513.1	5.91187e-05	-1.20574	Down
XM_011557326.3	6.00753e-05	-0.925486	Down
XM_048632160.1	6.02168e-05	-0.728764	Down
XM_048630880.1	6.05216e-05	-0.826877	Down
XM_048623374.1	6.18326e-05	-0.661447	Down
XM_038117670.2	6.33633e-05	-3.53859	Down
XR_007267517.1	6.49342e-05	-2.09819	Down
XM_011565432.3	6.50602e-05	-1.46822	Down
XM_038111342.2	6.51529e-05	-0.600477	Down
XM_048629049.1	6.68955e-05	-1.37342	Down
XM_048632374.1	6.75917e-05	-0.899523	Down
XM_038113606.2	6.75917e-05	-2.75054	Down
XR_007268258.1	6.75917e-05	-0.551561	Down
XM_011561969.3	6.7604e-05	-0.967289	Down
XM_038106429.2	7.33207e-05	-0.507646	Down
XM_038113511.2	7.43236e-05	-0.635461	Down
XM_048627500.1	7.49098e-05	-0.800169	Down
XM_038108759.2	7.63715e-05	-1.03143	Down
XM_048630615.1	7.77981e-05	-0.952756	Down
XM_048624211.1	8.00325e-05	-0.897993	Down
XM_011553277.3	8.28695e-05	-0.77616	Down
XM_011552010.3	8.31122e-05	-0.690256	Down
XM_038117070.2	8.39897e-05	-2.19373	Down
XM_038111902.2	8.463e-05	-0.666456	Down
XM_048624802.1	8.52553e-05	-0.697547	Down
XM_038109373.2	8.52586e-05	-1.06898	Down
XM_038120847.2	8.5609e-05	-0.754445	Down
XM_038121280.2	8.74341e-05	-0.727249	Down
XM_048632870.1	9.04121e-05	-1.16935	Down
XR_007267756.1	9.10755e-05	-0.956515	Down
XM_048623183.1	9.10755e-05	-2.26726	Down
XM_011559177.3	9.13166e-05	-0.891189	Down
XM_011566564.3	9.44627e-05	-1.10335	Down
XR_007266866.1	9.57501e-05	-2.82851	Down
XM_048629744.1	9.58784e-05	-1.17652	Down
XM_048630505.1	9.71911e-05	-0.920379	Down
XM_048628186.1	0.000101046	-2.02892	Down
XM_048625023.1	0.000101504	-3.88828	Down
XM_048632507.1	0.000101871	-0.556218	Down
XM_038120269.2	0.000102959	-1.10671	Down
XM_048630156.1	0.000107167	-1.09356	Down
XM_048630908.1	0.000111183	-3.8256	Down
XM_048631559.1	0.00011379	-0.96998	Down
XM_011549838.3	0.000114243	-6.13848	Down
XM_038108114.2	0.000116005	-0.648982	Down
XM_038120318.2	0.000116005	-0.536623	Down
XM_048632753.1	0.000117634	-2.01988	Down
XM_038121795.2	0.000118659	-1.2605	Down
XM_011565193.3	0.000122503	-0.567984	Down
XM_011570679.3	0.000130285	-0.608126	Down
XM_011553325.3	0.000130786	-1.03567	Down
XR_007267205.1	0.000132765	-0.845751	Down
XM_011566095.3	0.000133254	-0.500346	Down
XM_048629631.1	0.000133449	-2.08568	Down
XM_048632603.1	0.000134213	-1.19297	Down
XR_007267833.1	0.000134661	-8.56166	Down
XM_048623837.1	0.000134661	-3.19169	Down
XM_038118825.2	0.000135668	-0.576375	Down
XM_048627648.1	0.000142315	-2.65697	Down
XM_048628068.1	0.000142499	-0.618193	Down
XM_038117547.2	0.000142956	-0.691222	Down
XM_038121358.2	0.000143517	-0.69849	Down
XM_038114557.2	0.000146081	-0.914314	Down
XM_048625350.1	0.000146247	-0.580992	Down
XM_038113843.2	0.000149933	-0.924295	Down
XM_011562603.3	0.000153561	-0.592574	Down
XM_011556923.3	0.000154481	-0.884747	Down
XM_038107176.2	0.000155143	-0.833334	Down
XM_048628820.1	0.000157768	-1.47774	Down
XM_011561186.3	0.000158991	-1.10388	Down
XM_038112226.2	0.000159922	-0.830949	Down
XR_007267688.1	0.000169757	-0.536744	Down
XM_048623570.1	0.000170163	-1.15374	Down
XM_048631213.1	0.000172381	-2.04896	Down
XM_038112548.2	0.000173492	-0.56103	Down
XM_011563674.3	0.000173948	-0.520003	Down
XM_048626626.1	0.000174213	-0.634856	Down
XM_038114068.2	0.000174369	-1.25262	Down
XM_048626145.1	0.000177799	-0.679995	Down
XM_048631833.1	0.000178794	-0.592612	Down
XM_011555292.3	0.000179888	-0.819723	Down
XM_048625182.1	0.000179888	-1.24473	Down
XM_048628719.1	0.000182143	-0.507931	Down
XM_038118667.2	0.000182804	-0.992895	Down
XM_038121807.2	0.00018325	-0.97222	Down
XM_038115600.2	0.000185731	-0.56097	Down
XM_048628986.1	0.00018844	-0.834464	Down
XM_011570547.3	0.000190661	-0.60678	Down
XM_038112841.2	0.00019133	-0.750225	Down
XM_011552922.3	0.000193665	-0.522776	Down
XM_048628073.1	0.000194524	-0.520124	Down
XM_048630149.1	0.000196036	-0.881786	Down
XM_048631094.1	0.000199111	-2.37405	Down
XM_048629084.1	0.000199799	-1.36699	Down
XM_048632884.1	0.000200381	-2.05208	Down
XM_011555958.3	0.000202009	-0.567021	Down
XM_038120543.2	0.000202925	-0.652614	Down
XM_048622322.1	0.000203816	-1.04216	Down
XM_048629346.1	0.000203946	-1.22084	Down
XM_048624588.1	0.000204002	-2.65526	Down
XM_048625232.1	0.000205189	-1.24477	Down
XM_048630959.1	0.000207136	-0.924996	Down
XM_011570473.3	0.000207136	-0.8292	Down
XM_011565433.3	0.000207288	-10.77	Down
XM_048631858.1	0.000207671	-1.64805	Down
XM_048631711.1	0.000207671	-0.638344	Down
XM_038120970.2	0.000210599	-0.673592	Down
XM_011563358.3	0.000211996	-0.593748	Down
XM_048626226.1	0.000214085	-1.17152	Down
XM_048628098.1	0.000218287	-1.00022	Down
XM_038105768.2	0.000219133	-0.54539	Down
XM_048624537.1	0.000221439	-0.818271	Down
XM_048631070.1	0.000223731	-0.599523	Down
XM_038118202.2	0.000226193	-1.4977	Down
XM_038118198.2	0.000229252	-0.690588	Down
XM_048631385.1	0.000233238	-2.36773	Down
XM_048628843.1	0.00023401	-0.595046	Down
XM_048628059.1	0.000241345	-2.17913	Down
XM_011570469.3	0.000244263	-0.550926	Down
XM_038110783.2	0.000247144	-1.02642	Down
XM_048631562.1	0.000254783	-0.924527	Down
XM_011552908.3	0.000256019	-0.561454	Down
XM_048626755.1	0.0002597	-1.13469	Down
XM_038112088.2	0.000259893	-0.847602	Down
XM_048630839.1	0.000260123	-0.897925	Down
XM_048629968.1	0.000260964	-3.6674	Down
XM_048632850.1	0.000261694	-0.67934	Down
XM_011556743.3	0.000262422	-0.774935	Down
XM_048629577.1	0.000271265	-0.869066	Down
XM_048623438.1	0.000282206	-2.02369	Down
XM_048622091.1	0.000282401	-0.684487	Down
XM_048629748.1	0.000299636	-0.859004	Down
XM_011550453.3	0.000309861	-2.22562	Down
XM_048622311.1	0.000317087	-1.95715	Down
XM_048629257.1	0.000320412	-5.79597	Down
XM_048625076.1	0.000322006	-5.24522	Down
XM_038113185.2	0.000322151	-0.85986	Down
XM_048632573.1	0.0003266	-0.653123	Down
XM_048625989.1	0.000326876	-1.68963	Down
XM_048624289.1	0.000327185	-1.07073	Down
XM_011563862.3	0.000333936	-1.58473	Down
XM_048629886.1	0.000334378	-3.42876	Down
XM_048627383.1	0.00033479	-0.670037	Down
XM_011558873.3	0.000338026	-0.893085	Down
XM_048629732.1	0.00033904	-1.47345	Down
XM_011563271.3	0.000347496	-1.04701	Down
XM_048628925.1	0.000355353	-2.4599	Down
XM_048629664.1	0.000361966	-0.822308	Down
XM_038118449.2	0.000363445	-0.549539	Down
XM_048625418.1	0.000363777	-1.47738	Down
XM_048628976.1	0.00036485	-0.857517	Down
XM_048625017.1	0.000365075	-0.742521	Down
XM_048627707.1	0.00036515	-2.30008	Down
XM_038121813.2	0.000368497	-0.541079	Down
XM_048632583.1	0.000368775	-0.545192	Down
XM_048627167.1	0.000370434	-0.661146	Down
XM_048631947.1	0.000374075	-1.1628	Down
XM_011562884.3	0.000374836	-0.943194	Down
XM_048622578.1	0.000377387	-1.30966	Down
XM_048624295.1	0.000377991	-0.780551	Down
XM_011553418.3	0.000380274	-0.704389	Down
XM_011565714.3	0.000382341	-1.5552	Down
XM_011554279.3	0.000385167	-0.797632	Down
XM_048632061.1	0.000385788	-1.00828	Down
XM_038122484.2	0.000386823	-0.824532	Down
XM_048630599.1	0.000388949	-0.914263	Down
XM_011560245.3	0.000389273	-0.699666	Down
XM_038116859.2	0.000404965	-0.575205	Down
XM_048627843.1	0.00041421	-0.894944	Down
XM_048630826.1	0.000414493	-0.872118	Down
XM_038111966.2	0.000415207	-0.673665	Down
XM_038109984.2	0.000416045	-1.03293	Down
XM_048624301.1	0.000416228	-0.953344	Down
XM_038121100.2	0.00042697	-0.516422	Down
XM_048632056.1	0.00042746	-0.748198	Down
XM_048622413.1	0.000436127	-0.836391	Down
XM_038118140.2	0.000436169	-0.562167	Down
XM_038117183.2	0.000443074	-0.623302	Down
XM_048622443.1	0.000443074	-1.01255	Down
XM_048626119.1	0.000443074	-1.8643	Down
XM_048628146.1	0.000445181	-1.40558	Down
XM_048631040.1	0.000447475	-4.02465	Down
XM_038108883.2	0.000447915	-1.02031	Down
XM_048633201.1	0.000452193	-0.582427	Down
XM_048630884.1	0.0004557	-2.25793	Down
XM_038111503.2	0.000460353	-2.22268	Down
XM_038111149.2	0.000460382	-2.05633	Down
XM_048626140.1	0.000461972	-0.958286	Down
XM_011557430.3	0.000462733	-1.10121	Down
XM_048625432.1	0.000465269	-0.929505	Down
XM_011562743.3	0.000470587	-0.767729	Down
XM_048621864.1	0.000474188	-0.633486	Down
XM_038121947.2	0.000479599	-0.575713	Down
XM_048630470.1	0.000480208	-3.04737	Down
XM_048628055.1	0.000480304	-1.41896	Down
XM_048629457.1	0.000483315	-0.736294	Down
XM_011561039.3	0.000487872	-0.738585	Down
XM_048632198.1	0.00049395	-0.904027	Down
XM_038117198.2	0.000495618	-0.520182	Down
XM_048631740.1	0.000501098	-2.90383	Down
XM_048626725.1	0.000505375	-1.32518	Down
XM_048624522.1	0.000511397	-0.828875	Down
XR_005254675.2	0.0005134	-1.86452	Down
XM_048628227.1	0.0005134	-0.829455	Down
XM_048625710.1	0.000526565	-4.45587	Down
XM_038109472.2	0.00052838	-0.879542	Down
XM_038111682.2	0.000533773	-6.41691	Down
XM_038106945.2	0.000535315	-1.62032	Down
XM_048631997.1	0.000537403	-4.20849	Down
XM_038114841.2	0.000552704	-1.20318	Down
XM_048629714.1	0.000561538	-0.920956	Down
XM_048632169.1	0.000564875	-1.3328	Down
XM_048622822.1	0.000568071	-1.51112	Down
XM_011564479.3	0.000579131	-0.538701	Down
XM_048628228.1	0.000581679	-0.966681	Down
XM_011559230.3	0.00058169	-1.05085	Down
XM_048629883.1	0.0005862	-0.790164	Down
XM_048632601.1	0.0005862	-1.36673	Down
XM_048631482.1	0.00059103	-0.526126	Down
XM_048628713.1	0.000596382	-0.548286	Down
XM_048623461.1	0.000597031	-1.69845	Down
XR_960925.3	0.000605016	-0.791595	Down
XM_048630569.1	0.000608102	-2.95946	Down
XM_038108537.2	0.000612319	-0.785349	Down
XM_048626806.1	0.000612319	-0.596607	Down
XM_038111592.2	0.000614017	-4.04398	Down
XM_048627895.1	0.000621492	-1.25994	Down
XM_038116398.2	0.000634968	-0.640954	Down
XM_048633497.1	0.000644987	-1.83531	Down
XM_038111708.2	0.000657093	-1.37075	Down
XM_048628904.1	0.000659295	-2.04253	Down
XM_048624540.1	0.000663437	-1.35213	Down
XM_048631219.1	0.000670955	-4.02856	Down
XM_011569923.3	0.00067242	-0.90103	Down
XM_038117089.2	0.000681841	-0.659333	Down
XM_048622284.1	0.000683627	-3.55675	Down
XM_038113284.2	0.000683627	-3.28919	Down
XM_038108951.2	0.000686154	-0.653341	Down
XM_038108981.2	0.00069401	-0.887303	Down
XM_038115391.2	0.000701248	-0.601463	Down
XM_048628024.1	0.000703068	-2.1108	Down
XM_048624189.1	0.000704179	-2.41883	Down
XM_048624662.1	0.00071397	-0.806051	Down
XM_048624713.1	0.000723966	-0.726513	Down
XM_048632465.1	0.000733653	-0.925582	Down
XM_011559348.3	0.000740616	-0.693554	Down
XM_048622469.1	0.000740902	-0.849618	Down
XM_048622397.1	0.000751086	-0.643916	Down
XM_011560114.3	0.000760711	-0.963492	Down
XM_011558987.3	0.000771071	-0.7678	Down
XM_038109022.2	0.00077286	-1.40207	Down
XM_048631456.1	0.000778179	-1.51979	Down
XM_048625368.1	0.000790631	-0.760634	Down
XR_007266761.1	0.000805488	-1.68623	Down
XM_048627358.1	0.000817625	-1.01683	Down
XM_048631205.1	0.000824698	-1.58992	Down
XM_011555278.3	0.000831117	-0.689775	Down
XM_011557027.3	0.000844255	-0.582918	Down
XM_048626707.1	0.000850006	-0.660594	Down
XM_048632669.1	0.000850569	-0.679238	Down
XM_011550546.3	0.000850569	-0.790371	Down
XM_011570619.3	0.000851126	-0.653282	Down
XM_011559231.3	0.000853935	-0.893436	Down
XM_011567577.3	0.000858223	-6.47056	Down
XR_007267633.1	0.000860885	-1.0491	Down
XM_048624185.1	0.000861006	-1.83862	Down
XM_048630735.1	0.000867255	-0.757114	Down
XM_048625202.1	0.000870916	-0.594432	Down
XM_011560455.3	0.000886538	-1.42695	Down
XM_038107634.2	0.000889984	-0.814952	Down
XM_048624586.1	0.000895475	-0.698766	Down
XM_038107452.2	0.000900916	-0.639625	Down
XM_048626021.1	0.000927514	-2.14872	Down
XM_048629582.1	0.000934005	-0.926778	Down
XM_011556860.3	0.000943315	-1.13939	Down
XM_048627739.1	0.000954075	-0.690928	Down
XM_038113257.2	0.000970976	-0.71834	Down
XM_048627944.1	0.000973847	-1.1291	Down
XM_048629083.1	0.000996675	-0.979486	Down
XM_038118075.2	0.00100394	-0.709484	Down
XM_011562793.3	0.00100809	-0.779744	Down
XM_011561737.3	0.00100809	-0.971223	Down
XM_048623544.1	0.00100809	-0.848004	Down
XM_048623451.1	0.00102036	-0.664577	Down
XM_048622507.1	0.00103023	-2.42764	Down
XM_038111211.2	0.00103334	-1.24304	Down
XM_048628902.1	0.00103961	-0.618483	Down
XM_048631942.1	0.00104086	-0.683302	Down
XM_011565409.3	0.0010466	-0.754048	Down
XM_011550220.3	0.00105769	-0.795349	Down
XM_048631639.1	0.00108138	-0.817831	Down
XM_011568775.3	0.00110128	-1.06356	Down
XM_048622381.1	0.00112166	-1.26516	Down
XM_038120592.2	0.00113854	-0.562183	Down
XM_048626968.1	0.00115167	-0.762195	Down
XM_038121850.2	0.00115307	-0.874827	Down
XM_048627585.1	0.00118958	-1.90594	Down
XM_048622989.1	0.00119165	-0.941246	Down
XM_048632616.1	0.00119249	-0.671342	Down
XM_048628586.1	0.00119345	-1.2835	Down
XM_048630541.1	0.0011944	-0.748705	Down
XM_048627705.1	0.00120143	-1.40916	Down
XM_048622484.1	0.00121055	-1.18135	Down
XM_038108512.2	0.00121844	-0.562312	Down
XM_011557657.3	0.00122175	-0.652272	Down
XM_048632035.1	0.00122581	-0.658751	Down
XM_038120463.2	0.00122584	-1.62575	Down
XM_048632430.1	0.00122963	-0.726287	Down
XM_048632663.1	0.0012378	-0.821749	Down
XM_048625472.1	0.00124189	-0.679406	Down
XM_048625575.1	0.00126042	-0.641465	Down
XM_011562597.3	0.00126603	-1.0996	Down
XM_038114111.2	0.00126687	-0.889765	Down
XM_011552354.3	0.00128717	-1.10245	Down
XM_048623562.1	0.00130079	-0.754158	Down
XM_048630517.1	0.00131094	-0.758511	Down
XM_038108457.2	0.00132424	-0.626285	Down
XM_048626784.1	0.00133285	-0.780246	Down
XM_011555122.3	0.00133285	-0.582181	Down
XM_048623855.1	0.00133679	-0.708414	Down
XM_048628887.1	0.00134552	-1.39668	Down
XM_038120405.2	0.001379	-1.07146	Down
XM_048629821.1	0.00139525	-1.74771	Down
XM_048625493.1	0.00139536	-2.46794	Down
XM_038113785.2	0.00140094	-4.95673	Down
XM_048630758.1	0.00140756	-1.43314	Down
XM_048624016.1	0.00140871	-0.59282	Down
XM_048623425.1	0.00141116	-1.73513	Down
XR_007267085.1	0.00141674	-3.19292	Down
XM_048625585.1	0.00143442	-0.908494	Down
XM_011555422.3	0.00144442	-0.636525	Down
XM_048627519.1	0.00147503	-0.783671	Down
XM_048630690.1	0.00152525	-2.35121	Down
XM_038107124.2	0.00154695	-2.50543	Down
XM_038107322.2	0.00154952	-1.41986	Down
XM_048627187.1	0.00156128	-0.794744	Down
XM_011556659.3	0.00157074	-0.91893	Down
XM_048632184.1	0.00157413	-2.41375	Down
XM_048630071.1	0.00158903	-0.871758	Down
XR_007267400.1	0.00159519	-3.10005	Down
XM_048629491.1	0.00161082	-0.571779	Down
XM_038117669.2	0.00161099	-2.89253	Down
XM_048629868.1	0.001621	-0.5758	Down
XM_011563002.3	0.001621	-1.79534	Down
XM_011565802.3	0.0016311	-0.559328	Down
XM_038117789.2	0.00164543	-1.1757	Down
XM_048626630.1	0.00165339	-1.4008	Down
XM_048631609.1	0.0016679	-0.801345	Down
XM_011549519.3	0.00170499	-0.955285	Down
XM_048630510.1	0.00171224	-0.642642	Down
XM_048625956.1	0.00171715	-0.587727	Down
XM_011570616.3	0.00173161	-3.28619	Down
XM_048632038.1	0.00173975	-0.642087	Down
XM_048624738.1	0.00174498	-1.42736	Down
XM_011563115.3	0.00174498	-0.556518	Down
XM_048627591.1	0.00175365	-0.952278	Down
XM_048632550.1	0.00177428	-0.599153	Down
XM_048631306.1	0.00177987	-1.25907	Down
XM_011554236.3	0.00180219	-0.823923	Down
XM_011552761.3	0.00181107	-0.944853	Down
XM_011564461.3	0.00181413	-0.669518	Down
XM_048626623.1	0.00182931	-0.742744	Down
XM_038122041.2	0.00185011	-0.785853	Down
XM_038112787.2	0.00185411	-0.565255	Down
XM_038121471.2	0.00185702	-2.2829	Down
XR_007266684.1	0.00185869	-0.659712	Down
XM_011555282.3	0.00188544	-0.51179	Down
XM_038118697.2	0.00189116	-0.964996	Down
XM_048627503.1	0.00189939	-5.65174	Down
XM_048632121.1	0.00195115	-0.541699	Down
XM_038109008.2	0.00195276	-1.07723	Down
XM_048633313.1	0.00196066	-1.80021	Down
XM_048629073.1	0.001968	-0.976412	Down
XM_048632916.1	0.00197502	-0.909094	Down
XM_011562855.3	0.00197558	-0.541183	Down
XM_038119097.2	0.00197846	-0.694064	Down
XM_048627695.1	0.00197846	-0.659338	Down
XM_048622812.1	0.00203288	-0.568206	Down
XM_048631128.1	0.00205168	-1.21807	Down
XM_038122141.2	0.00209072	-5.96467	Down
XM_038122543.2	0.00213479	-0.554225	Down
XR_007268172.1	0.00215722	-0.511818	Down
XM_038120385.2	0.00215767	-1.29184	Down
XM_048626621.1	0.00215975	-1.22266	Down
XM_048631838.1	0.00216032	-0.625664	Down
XM_048625583.1	0.00222797	-0.588449	Down
XM_048630155.1	0.00228998	-0.728877	Down
XM_048630388.1	0.00229412	-1.5771	Down
XM_048627664.1	0.00229829	-0.548302	Down
XM_038113107.2	0.00232949	-3.57629	Down
XM_011561219.3	0.00233481	-0.520893	Down
XM_038108556.2	0.00238719	-0.687143	Down
XM_048621972.1	0.00240177	-0.621592	Down
XM_048630714.1	0.0024036	-1.43155	Down
XM_048624067.1	0.0024036	-1.31914	Down
XM_048633289.1	0.00241627	-0.52327	Down
XM_048631949.1	0.00243055	-3.83414	Down
XM_038105903.2	0.0024465	-0.662868	Down
XR_007267818.1	0.00249258	-0.782936	Down
XM_011563198.3	0.00249608	-2.8771	Down
XM_048626668.1	0.00249789	-1.11097	Down
XM_038114686.2	0.00250281	-0.737861	Down
XM_048632579.1	0.00251354	-1.28076	Down
XM_038116771.2	0.00252874	-1.00571	Down
XM_011555696.3	0.00254104	-1.1652	Down
XM_048628199.1	0.00254746	-0.920296	Down
XM_011563946.3	0.00255647	-1.2232	Down
XM_011553414.3	0.00261542	-0.910231	Down
XM_048623672.1	0.00262204	-0.657921	Down
XM_038111770.2	0.00262362	-5.21522	Down
XM_048621970.1	0.00268551	-0.64703	Down
XM_048621932.1	0.00269308	-0.684479	Down
XM_048633247.1	0.00274184	-4.42731	Down
XM_038113515.2	0.00274227	-0.558396	Down
XM_048625050.1	0.00275675	-0.991997	Down
XM_048624616.1	0.00276986	-0.523122	Down
XM_048623310.1	0.00281316	-0.612628	Down
XM_038119086.2	0.00285837	-0.833058	Down
XM_048627111.1	0.00287776	-0.74146	Down
XM_048622843.1	0.0028817	-0.942428	Down
XM_048630048.1	0.00292789	-0.524875	Down
XM_011550449.3	0.00293235	-0.542012	Down
XM_038106559.2	0.00293347	-0.517815	Down
XM_048627283.1	0.00296709	-1.30181	Down
XM_048628297.1	0.00297396	-0.707479	Down
XM_038108546.2	0.00302818	-3.90286	Down
XM_038115929.2	0.00322535	-0.841399	Down
XM_048632703.1	0.00326438	-3.18097	Down
XM_038117440.2	0.00327778	-0.902048	Down
XM_048629183.1	0.00332138	-0.60804	Down
XM_038110859.2	0.0033516	-0.752491	Down
XM_038116709.2	0.00335668	-1.89362	Down
XM_038105960.2	0.00337747	-1.21158	Down
XM_048629326.1	0.00339509	-1.1821	Down
XM_048625817.1	0.00341493	-2.45225	Down
XM_048626691.1	0.00341695	-0.842177	Down
XM_048623230.1	0.00342595	-0.519214	Down
XM_011558041.3	0.00345115	-0.666579	Down
XM_048627841.1	0.00348537	-0.672349	Down
XM_048622217.1	0.00350881	-0.523007	Down
XM_038121711.2	0.00350881	-0.634999	Down
XM_048626437.1	0.0035216	-0.937495	Down
XM_011559852.3	0.00355059	-0.792326	Down
XM_048631457.1	0.00357009	-1.0646	Down
XM_048630834.1	0.00360588	-0.692782	Down
XM_038117596.2	0.0036183	-0.517779	Down
XM_048623445.1	0.0036298	-0.644453	Down
XM_048626280.1	0.00364789	-0.712472	Down
XM_048622428.1	0.00365302	-0.82832	Down
XM_011570030.3	0.00366114	-0.520328	Down
XM_048629509.1	0.00367919	-0.885057	Down
XM_011551661.3	0.00371558	-0.67449	Down
XM_048630205.1	0.00376337	-0.523707	Down
XR_007268132.1	0.00377796	-4.41017	Down
XM_048629880.1	0.0037926	-0.798145	Down
XM_048626237.1	0.00379952	-0.83299	Down
XM_048631977.1	0.00382135	-2.15028	Down
XM_011558208.3	0.0038317	-0.856278	Down
XM_048622501.1	0.00383347	-0.64103	Down
XM_011549706.3	0.00384978	-0.708197	Down
XM_011551815.3	0.00385477	-0.511435	Down
XM_038111261.2	0.00395012	-0.668614	Down
XM_011556322.3	0.003969	-0.93458	Down
XM_048633369.1	0.00412058	-1.21228	Down
XM_048621647.1	0.00412058	-2.56002	Down
XM_048631903.1	0.00414893	-0.586369	Down
XM_011562450.3	0.00415862	-0.940773	Down
XM_048621798.1	0.00423194	-1.72702	Down
XM_048629026.1	0.00429135	-0.588774	Down
XM_048625024.1	0.00434066	-4.2866	Down
XM_011550178.3	0.00439168	-0.643286	Down
XM_038121369.2	0.00443908	-0.597283	Down
XM_011551318.3	0.00444664	-2.13092	Down
XM_048631358.1	0.00446123	-0.73353	Down
XR_007266822.1	0.00446544	-0.932751	Down
XM_048626834.1	0.00450341	-1.11621	Down
XM_011550089.3	0.00452967	-0.620315	Down
XM_048622932.1	0.00455766	-0.511083	Down
XM_048623601.1	0.00459092	-0.580436	Down
XM_048625121.1	0.00459121	-3.15607	Down
XM_038114691.2	0.00461898	-0.601486	Down
XM_048625036.1	0.00468125	-0.880876	Down
XR_007267308.1	0.00469799	-0.511177	Down
XM_048621867.1	0.00470284	-3.10112	Down
XM_048621575.1	0.0047733	-2.36527	Down
XM_048625151.1	0.0048402	-0.859633	Down
XM_048628257.1	0.00485233	-2.33269	Down
XM_011567930.3	0.00486578	-0.860628	Down
XM_048626813.1	0.00491877	-0.791063	Down
XM_048625561.1	0.00492146	-0.54501	Down
XM_048631810.1	0.00493906	-1.3028	Down
XM_048631489.1	0.00493906	-0.512241	Down
XM_011555822.3	0.00495242	-2.76582	Down
XM_011557768.3	0.00495283	-0.676651	Down
XM_038111914.2	0.00497171	-0.558244	Down
XM_048625786.1	0.0049812	-0.558992	Down
XM_048624663.1	0.00506528	-0.869526	Down
XM_038116637.2	0.00509534	-0.797759	Down
XM_038121078.2	0.00514399	-0.550662	Down
XM_011570250.3	0.00515316	-0.624245	Down
XM_048627572.1	0.00515316	-0.567015	Down
XM_011564459.3	0.00522367	-0.627532	Down
XM_038113058.2	0.00524436	-0.558268	Down
XM_048630270.1	0.00524436	-0.661368	Down
XM_048623278.1	0.00525003	-0.54899	Down
XM_048624517.1	0.00525003	-5.26712	Down
XM_011562652.3	0.00530207	-0.528032	Down
XM_048629849.1	0.00532896	-1.01335	Down
XM_038121200.2	0.00536818	-0.806634	Down
XM_038114146.2	0.00547591	-0.747593	Down
XM_048621875.1	0.00552495	-1.83188	Down
XM_048632261.1	0.0055632	-1.11472	Down
XM_048627000.1	0.00569004	-0.704152	Down
XM_011558078.3	0.00579583	-0.655066	Down
XM_038111087.2	0.00587013	-3.00544	Down
XM_048630097.1	0.00588125	-0.804622	Down
XM_011570653.3	0.00589388	-3.25246	Down
XM_011559302.3	0.00590353	-0.566204	Down
XM_048622846.1	0.00593294	-1.65627	Down
XM_011561681.3	0.00600548	-0.553165	Down
XM_048624779.1	0.0060263	-0.679883	Down
XM_038106865.2	0.0060278	-0.724388	Down
XM_048624327.1	0.0060278	-0.545164	Down
XM_011570287.3	0.00608668	-0.57762	Down
XM_011570827.3	0.00608668	-0.683191	Down
XM_011552565.3	0.00609735	-0.902769	Down
XM_048621733.1	0.00611964	-0.650355	Down
XM_048622422.1	0.00624533	-0.864598	Down
XM_038114117.2	0.00629495	-0.900065	Down
XM_038122542.2	0.00632334	-0.937524	Down
XM_048625152.1	0.00632334	-0.824575	Down
XM_038110727.2	0.00633431	-0.845871	Down
XM_048626858.1	0.00635679	-0.685923	Down
XM_048627201.1	0.00636185	-0.919246	Down
XM_038109285.2	0.00643568	-0.637109	Down
XM_048631944.1	0.0064669	-0.817514	Down
XM_048623723.1	0.00649008	-0.590469	Down
XM_048627228.1	0.00650101	-0.980967	Down
XM_038119957.2	0.00650634	-0.726099	Down
XM_011567432.3	0.00650634	-0.61673	Down
XM_048626100.1	0.00650634	-2.16075	Down
XM_048624478.1	0.0065319	-0.929457	Down
XM_048630794.1	0.00654734	-1.16477	Down
XR_007268220.1	0.00668861	-3.00397	Down
XM_048623491.1	0.00669367	-0.55231	Down
XM_011554343.3	0.00676114	-1.04713	Down
XM_011556324.3	0.00679374	-0.66433	Down
XM_038114036.2	0.00683211	-1.05626	Down
XM_011557618.3	0.00686336	-0.574791	Down
XM_011552685.3	0.0068681	-1.325	Down
XR_007268057.1	0.00692784	-0.546206	Down
XR_007266868.1	0.00693181	-2.48072	Down
XM_038110315.2	0.00698192	-1.60332	Down
XM_011561970.3	0.00712488	-0.713488	Down
XM_011559564.3	0.00726176	-1.03994	Down
XM_011566498.3	0.00727744	-0.5599	Down
XM_048632417.1	0.00731982	-0.564326	Down
XM_048629521.1	0.00732452	-0.704763	Down
XM_048626193.1	0.00733366	-0.746297	Down
XM_048624406.1	0.00738531	-1.01776	Down
XM_048628886.1	0.00740876	-0.867196	Down
XM_038121085.2	0.00740876	-2.23499	Down
XM_048626411.1	0.00741868	-0.841138	Down
XM_038110667.2	0.0074559	-4.82434	Down
XM_038107793.2	0.00751053	-1.50997	Down
XM_011566853.3	0.00752564	-0.772165	Down
XM_038114232.2	0.00754531	-0.932178	Down
XM_038121644.2	0.00755423	-0.559957	Down
XM_038112118.2	0.00755423	-0.607046	Down
XR_007266725.1	0.00758937	-1.3072	Down
XM_048629074.1	0.00760182	-3.12112	Down
XM_048628051.1	0.00760267	-0.523563	Down
XM_048622286.1	0.0076858	-5.52188	Down
XM_048627333.1	0.00770069	-0.536167	Down
XM_048625555.1	0.00778023	-0.965592	Down
XM_011551300.3	0.00780154	-0.591103	Down
XM_048625874.1	0.00787936	-0.619421	Down
XM_048632277.1	0.00791933	-0.986077	Down
XM_038121681.2	0.00795458	-0.901556	Down
XM_048622570.1	0.00802583	-0.995676	Down
XM_048626893.1	0.00805151	-1.64102	Down
XM_048622232.1	0.0080781	-0.590948	Down
XM_048630425.1	0.00815546	-0.721829	Down
XM_048632585.1	0.00825808	-0.589035	Down
XM_048632878.1	0.00845292	-0.547638	Down
XM_048631812.1	0.00878125	-0.753471	Down
XM_011570980.3	0.00882074	-1.1111	Down
XM_048626617.1	0.00883792	-0.585518	Down
XM_048628308.1	0.00902086	-1.21117	Down
XM_048633045.1	0.00903921	-1.74283	Down
XM_038110726.2	0.00910176	-0.876249	Down
XM_048623850.1	0.00912531	-0.680756	Down
XM_038107175.2	0.00915217	-1.59582	Down
XM_048631671.1	0.00919224	-1.54828	Down
XM_011556859.3	0.00924012	-2.79041	Down
XM_048625161.1	0.00925012	-1.96926	Down
XM_048622604.1	0.00931179	-1.16099	Down
XM_038119804.2	0.00931179	-0.715275	Down
XM_038113585.2	0.00931179	-0.702465	Down
XM_048632040.1	0.00931351	-1.10023	Down
XM_048625949.1	0.00940418	-0.727819	Down
XM_038121945.2	0.00941358	-0.674237	Down
XM_038113896.2	0.00941536	-0.697554	Down
XM_038120207.2	0.00948426	-3.48308	Down
XM_011561360.3	0.00951882	-0.875958	Down
XM_048631917.1	0.0095965	-0.575001	Down
XM_048628283.1	0.00967711	-1.37038	Down
XM_011571053.3	0.00969435	-0.828636	Down
XM_048627516.1	0.00990382	-1.20128	Down
XR_007266656.1	0.0101851	-2.02464	Down
XM_048628172.1	0.0102013	-0.571344	Down
XM_048623781.1	0.0102267	-0.724292	Down
XM_038122564.2	0.0102401	-0.73087	Down
XM_048630231.1	0.0102401	-0.566989	Down
XM_011566085.3	0.0102401	-0.543484	Down
XM_038109058.2	0.0103018	-0.722806	Down
XM_038109011.2	0.0103931	-1.21544	Down
XM_048623858.1	0.0103969	-0.532418	Down
XM_048626843.1	0.0104433	-0.63291	Down
XR_007267336.1	0.0104466	-4.26372	Down
XM_011561775.3	0.0105226	-0.868425	Down
XM_048632176.1	0.0105385	-1.56186	Down
XM_048624583.1	0.0105385	-0.584306	Down
XM_048623413.1	0.0106665	-0.851753	Down
XR_007267427.1	0.0106748	-1.87364	Down
XM_038112956.2	0.0106865	-0.730272	Down
XM_011550925.3	0.010713	-0.802803	Down
XM_038118704.2	0.010743	-1.26487	Down
XM_048623349.1	0.0109997	-1.63786	Down
XM_048625328.1	0.011094	-0.641063	Down
XM_048631657.1	0.0112265	-0.600231	Down
XM_048629160.1	0.0112467	-0.540427	Down
XM_038115665.2	0.0112467	-1.29621	Down
XM_048622834.1	0.0112806	-2.54652	Down
XM_048625560.1	0.0116353	-0.565289	Down
XM_011552912.3	0.0117203	-1.98438	Down
XM_011564790.3	0.0117794	-1.11152	Down
XM_048633026.1	0.0117949	-0.679107	Down
XM_011562714.3	0.0118025	-0.802323	Down
XM_011556297.3	0.0119588	-3.51064	Down
XM_048623293.1	0.0119588	-0.624494	Down
XM_048630601.1	0.0121031	-0.844551	Down
XM_038108402.2	0.0121232	-0.535428	Down
XM_048630764.1	0.0121492	-0.698736	Down
XM_048632328.1	0.0122453	-0.819097	Down
XM_048631527.1	0.0127097	-0.842202	Down
XM_011557122.3	0.0127594	-0.621683	Down
XM_048621814.1	0.0128023	-0.805253	Down
XM_011551738.3	0.0133834	-0.633428	Down
XM_048625125.1	0.0134331	-1.09392	Down
XM_011554449.3	0.0134901	-0.636144	Down
XM_048623688.1	0.0135076	-2.05402	Down
XM_048623567.1	0.0135301	-1.98715	Down
XM_048625927.1	0.0136455	-1.72013	Down
XM_048628331.1	0.0136927	-0.503116	Down
XM_048633235.1	0.0136927	-0.588069	Down
XM_038111207.2	0.0137749	-0.537692	Down
XM_048630699.1	0.0138214	-0.555736	Down
XM_038107436.2	0.0138545	-1.14022	Down
XM_048631487.1	0.0140374	-1.2498	Down
XM_048631680.1	0.0140485	-0.545968	Down
XM_038122330.2	0.014114	-0.569515	Down
XM_048630661.1	0.0141487	-1.68802	Down
XM_048623366.1	0.0143495	-0.520704	Down
XM_048631397.1	0.0143668	-0.75609	Down
XM_048624396.1	0.0144647	-1.03887	Down
XM_048626818.1	0.0144675	-5.0452	Down
XM_048629671.1	0.0147417	-0.503896	Down
XM_048631970.1	0.0147837	-2.07002	Down
XM_048628659.1	0.0148863	-3.1842	Down
XM_048625576.1	0.0151518	-2.13598	Down
XM_011562133.3	0.0152648	-0.679923	Down
XM_011556105.3	0.0153437	-3.71797	Down
XM_038121705.2	0.0153737	-0.742027	Down
XM_048627379.1	0.0153899	-0.570803	Down
XM_048633261.1	0.015403	-0.650128	Down
XM_048624304.1	0.0155275	-1.55781	Down
XM_048631770.1	0.0155403	-4.68431	Down
XM_038108536.2	0.0157556	-2.1898	Down
XM_048622988.1	0.0157556	-0.554061	Down
XM_048623864.1	0.0157556	-0.945298	Down
XM_038122219.2	0.0159302	-0.784223	Down
XM_038107376.2	0.0161576	-0.61606	Down
XM_048628511.1	0.0162877	-0.584742	Down
XM_038116423.2	0.0164699	-0.783344	Down
XM_038122012.2	0.0164901	-0.617607	Down
XM_048629600.1	0.016839	-0.868778	Down
XM_011555899.3	0.0168826	-0.568793	Down
XM_011564662.3	0.0169158	-0.503561	Down
XR_007266820.1	0.0169158	-0.647452	Down
XM_038117784.2	0.0169293	-0.624505	Down
XM_011554248.3	0.016948	-0.667138	Down
XM_048632568.1	0.0170128	-0.557172	Down
XM_048627731.1	0.0170441	-0.789584	Down
XM_011557101.3	0.0170533	-0.695658	Down
XM_011554307.3	0.0171077	-1.96939	Down
XM_011552918.3	0.0171419	-1.59057	Down
XM_048628388.1	0.0171814	-1.08933	Down
XM_038115894.2	0.0172686	-1.66066	Down
XM_038112005.2	0.0175708	-1.5128	Down
XM_048627342.1	0.0176989	-0.525489	Down
XM_011553312.3	0.0177737	-0.507344	Down
XM_048625003.1	0.017839	-0.609464	Down
XM_048627883.1	0.0178967	-1.65821	Down
XM_038109098.2	0.0178976	-0.963224	Down
XR_007267914.1	0.0179942	-1.58223	Down
XM_038110672.2	0.0180851	-0.590634	Down
XM_011558868.3	0.0181318	-2.52338	Down
XM_038111811.2	0.0186548	-0.838259	Down
XM_011554243.3	0.0187074	-0.82169	Down
XM_048625620.1	0.0187416	-0.74938	Down
XM_011563354.3	0.0187701	-0.570512	Down
XM_011566409.3	0.018849	-0.867349	Down
XM_048628264.1	0.01886	-2.06091	Down
XM_011565709.3	0.0189569	-4.97322	Down
XM_011549761.3	0.0189665	-1.91833	Down
XM_011560171.3	0.0192178	-3.5075	Down
XM_048622106.1	0.0192299	-0.592352	Down
XM_048627351.1	0.019375	-0.729761	Down
XM_048633549.1	0.019375	-0.906888	Down
XM_038113059.2	0.0193778	-0.620573	Down
XM_048631517.1	0.0194875	-1.52166	Down
XM_048623075.1	0.0195662	-0.893369	Down
XM_048626711.1	0.0195749	-0.637689	Down
XR_007267309.1	0.0195841	-0.553704	Down
XM_048626698.1	0.0197177	-0.804078	Down
XR_007267571.1	0.0197376	-1.16951	Down
XM_048621982.1	0.0197376	-0.703718	Down
XM_048630728.1	0.0198203	-0.584861	Down
XM_038105545.2	0.0198357	-2.08118	Down
XM_011552967.3	0.0198532	-0.722568	Down
XM_048630857.1	0.0199405	-0.907934	Down
XM_048626286.1	0.0199428	-1.17783	Down
XM_048627195.1	0.0200066	-0.823979	Down
XM_048627903.1	0.0200988	-2.23612	Down
XM_048627302.1	0.0205277	-1.69722	Down
XM_048630501.1	0.0206073	-0.720735	Down
XM_048632053.1	0.0209894	-0.732456	Down
XR_007266808.1	0.0211113	-1.72765	Down
XR_005253791.2	0.0213543	-0.525615	Down
XM_011557254.3	0.0213571	-1.5074	Down
XM_038118950.2	0.0213571	-1.30424	Down
XM_048621654.1	0.0214222	-1.4817	Down
XM_038107165.2	0.0214222	-0.62046	Down
XM_038119021.2	0.0214356	-0.64954	Down
XM_011565698.3	0.0214482	-0.543416	Down
XM_048632921.1	0.021681	-2.19982	Down
XM_048628762.1	0.0217317	-0.57283	Down
XM_048623190.1	0.0217456	-1.31729	Down
XR_007266568.1	0.0217997	-0.509871	Down
XR_007266384.1	0.0218706	-2.15759	Down
XM_048631923.1	0.0221565	-1.00666	Down
XR_007268024.1	0.0222024	-0.782307	Down
XM_011568998.3	0.0222456	-2.2056	Down
XM_048633218.1	0.0224048	-0.704573	Down
XM_048626345.1	0.0224154	-0.905515	Down
XM_048626625.1	0.022477	-1.46962	Down
XM_048632651.1	0.022507	-3.32205	Down
XM_048630484.1	0.022653	-0.598783	Down
XM_048626665.1	0.0230398	-1.0968	Down
XM_048632596.1	0.0230625	-0.581028	Down
XM_048627348.1	0.0233068	-0.901216	Down
XM_038116922.2	0.0233881	-0.668047	Down
XM_048633262.1	0.0234815	-0.905679	Down
XM_038121528.2	0.0238098	-1.24981	Down
XR_007266637.1	0.0238343	-1.68885	Down
XM_011565554.3	0.0238534	-0.683138	Down
XM_048621806.1	0.0239039	-2.55681	Down
XM_048632828.1	0.0239741	-0.672294	Down
XM_048624706.1	0.0240102	-1.02801	Down
XM_048622476.1	0.0243155	-0.688912	Down
XM_048632613.1	0.0243842	-0.515752	Down
XM_048623380.1	0.0244771	-1.16179	Down
XM_011555834.3	0.0244981	-0.849938	Down
XM_038106896.2	0.0246536	-0.573409	Down
XM_048626869.1	0.0248027	-0.503819	Down
XM_048627642.1	0.0248367	-0.65064	Down
XM_048625331.1	0.0248686	-0.803082	Down
XM_048623582.1	0.0251631	-0.656889	Down
XR_007268163.1	0.0256089	-0.92155	Down
XM_011565253.3	0.0257391	-0.609171	Down
XM_011557237.3	0.0258391	-2.92052	Down
XM_048630568.1	0.0258924	-1.93247	Down
XM_011551280.3	0.0259205	-0.501519	Down
XM_038106300.2	0.0260368	-0.873312	Down
XM_038113367.2	0.0260943	-0.515478	Down
XM_048632139.1	0.0261126	-0.878521	Down
XM_048628157.1	0.026183	-1.502	Down
XM_011562873.3	0.0262918	-0.535262	Down
XM_038114509.2	0.0262918	-0.559001	Down
XM_048625001.1	0.0265554	-0.587565	Down
XM_011563195.3	0.026621	-0.672825	Down
XM_048622952.1	0.0266495	-0.511322	Down
XM_038113139.2	0.0268217	-4.33243	Down
XM_048632766.1	0.0269432	-3.32836	Down
XM_038117169.2	0.0269432	-1.15969	Down
XM_038108133.2	0.0272075	-0.630616	Down
XM_048622204.1	0.0272345	-1.09297	Down
XM_048629731.1	0.0273809	-1.87565	Down
XM_011564141.3	0.0273922	-2.12212	Down
XM_048630918.1	0.0275075	-3.0354	Down
XM_048629396.1	0.0275376	-0.726801	Down
XM_048632959.1	0.0275946	-3.32373	Down
NM_001305520.1	0.0276218	-1.02402	Down
XM_048631598.1	0.0278914	-2.68156	Down
XM_048631978.1	0.027924	-0.768968	Down
XM_038108351.2	0.0279279	-0.554273	Down
XM_038111470.2	0.0279326	-0.519018	Down
XM_048630367.1	0.0279399	-0.615885	Down
XM_048626954.1	0.0281602	-1.9942	Down
XM_038112176.2	0.0281652	-1.38295	Down
XM_048627763.1	0.0282511	-1.80543	Down
XM_048621561.1	0.0283244	-1.27843	Down
XM_048631126.1	0.0283421	-1.63521	Down
XM_048624601.1	0.0283514	-0.664075	Down
XM_048628184.1	0.0286023	-0.516436	Down
XM_011555459.3	0.0286229	-0.555235	Down
XM_011554078.3	0.0286321	-0.617745	Down
XM_048625893.1	0.0286617	-0.926074	Down
XM_038122032.2	0.028824	-0.984478	Down
XM_011549688.3	0.0288413	-0.87626	Down
XM_011551591.3	0.028843	-0.515576	Down
XM_038122197.2	0.0290891	-0.886642	Down
XM_011557871.3	0.0292354	-1.0761	Down
XM_011562583.3	0.0293841	-0.575891	Down
XM_048624415.1	0.0294222	-0.592608	Down
XM_048624259.1	0.0294452	-1.12414	Down
XM_011565337.3	0.0295404	-0.717494	Down
XM_048628239.1	0.0295651	-0.719189	Down
XM_048626285.1	0.0295917	-1.65172	Down
XM_048626117.1	0.0297721	-1.11652	Down
XM_011552179.3	0.0298391	-2.36709	Down
XM_048626917.1	0.0299994	-0.528139	Down
XM_048632007.1	0.0300624	-0.692861	Down
XM_011567951.3	0.0301226	-1.61479	Down
XM_048627525.1	0.0302098	-0.953672	Down
XM_048628695.1	0.0302265	-0.853411	Down
XM_038107252.2	0.0307401	-0.794389	Down
XM_048629799.1	0.0311876	-0.676543	Down
XM_048632151.1	0.03138	-3.46826	Down
XM_048633326.1	0.03138	-0.602993	Down
XM_038106175.2	0.0314364	-0.637121	Down
XM_048627227.1	0.0315678	-0.845919	Down
XM_048627817.1	0.0316075	-0.53495	Down
XM_011556831.3	0.0321503	-0.962018	Down
XM_048625445.1	0.0322714	-1.1226	Down
XM_038121885.2	0.0324327	-0.544933	Down
XM_048630063.1	0.0324448	-0.92014	Down
XM_048627761.1	0.0324708	-0.655265	Down
XM_048631182.1	0.0325402	-0.672644	Down
XM_048633239.1	0.0326489	-0.953005	Down
XM_038109485.2	0.0327461	-5.03588	Down
XM_048632127.1	0.0328023	-0.951546	Down
XM_048633012.1	0.0328376	-0.579014	Down
XM_048629736.1	0.0329304	-1.18879	Down
XM_048633198.1	0.0330151	-1.36759	Down
XM_048633507.1	0.033139	-1.68801	Down
XM_038112945.2	0.0331609	-1.32749	Down
XM_048629825.1	0.0333924	-0.629186	Down
XM_011560580.3	0.0334818	-1.42671	Down
XM_011553446.3	0.0337241	-1.29716	Down
XM_011566942.3	0.0339302	-0.979602	Down
XM_048624369.1	0.034686	-3.33287	Down
XM_011557727.3	0.0349532	-0.822172	Down
XM_011551266.3	0.0351224	-1.88349	Down
XM_038116069.2	0.0351706	-0.719035	Down
XM_011563172.3	0.0353796	-0.617226	Down
XM_048628337.1	0.0356665	-0.801338	Down
XM_048628270.1	0.0357623	-2.6545	Down
XM_048624551.1	0.0360274	-2.10523	Down
XM_048629263.1	0.0360989	-1.94104	Down
XM_038106382.2	0.0361222	-0.727778	Down
XM_048622017.1	0.0361842	-0.508964	Down
XM_048632937.1	0.0363334	-1.50092	Down
XM_048631169.1	0.0367683	-3.62477	Down
XM_011566240.3	0.0367907	-0.51308	Down
XM_048624565.1	0.0369278	-0.606253	Down
XM_048633021.1	0.0369626	-1.40536	Down
XM_048626276.1	0.0370207	-0.699966	Down
XM_011549740.3	0.0370391	-0.604285	Down
XM_048625831.1	0.0370427	-0.679115	Down
XM_011554790.3	0.0372427	-1.48872	Down
XM_011559361.3	0.0373479	-1.62852	Down
XM_048629944.1	0.0375434	-0.549958	Down
XM_038112718.2	0.0379761	-3.26571	Down
XM_011556978.3	0.0380093	-0.662395	Down
XM_048626311.1	0.0381184	-1.70025	Down
XM_048626421.1	0.0382069	-0.88494	Down
XM_048628278.1	0.0382589	-0.6674	Down
XM_048624676.1	0.0382984	-0.668859	Down
XM_048628661.1	0.0383833	-0.572346	Down
XM_038113362.2	0.0390355	-0.645927	Down
XM_038119041.2	0.0391192	-0.536076	Down
XM_048622599.1	0.0391192	-2.45122	Down
XM_048631305.1	0.0391752	-0.685603	Down
XM_048632532.1	0.0392807	-0.642476	Down
XM_048625197.1	0.0393792	-1.66833	Down
XM_048624373.1	0.0399757	-1.06714	Down
XM_048628066.1	0.0404176	-3.20091	Down
XM_048630447.1	0.040513	-0.599501	Down
XM_011565180.3	0.0405754	-0.56345	Down
XM_048629755.1	0.0405754	-1.22972	Down
XM_048630877.1	0.0408646	-0.585474	Down
XM_011551447.3	0.0409084	-0.514315	Down
XM_048629906.1	0.0409834	-2.02903	Down
XM_048621881.1	0.0409834	-2.21727	Down
XM_038113612.2	0.0409834	-2.57772	Down
XM_048624277.1	0.0411025	-0.783591	Down
XM_038122084.2	0.041418	-2.07323	Down
XM_048627444.1	0.0417135	-1.35758	Down
XM_011553038.3	0.0417279	-1.58492	Down
XM_048633067.1	0.0417279	-0.551134	Down
XM_048622176.1	0.0417279	-1.55333	Down
XM_048630707.1	0.0417911	-3.39441	Down
XM_048622327.1	0.0419752	-0.629683	Down
XM_038115766.2	0.0420187	-0.960681	Down
XR_007267181.1	0.0420311	-2.52787	Down
XM_048629716.1	0.0420886	-0.787965	Down
XM_048629999.1	0.0421106	-0.511763	Down
XM_048631129.1	0.0425163	-0.959769	Down
XM_038117157.2	0.0428854	-1.34608	Down
XM_048626007.1	0.0430338	-3.95472	Down
XM_011557996.3	0.0434829	-0.559031	Down
XR_007266407.1	0.0434829	-0.724552	Down
XM_011552027.3	0.0434829	-0.887445	Down
XM_038106521.2	0.0435148	-0.625519	Down
XR_005254030.2	0.0436886	-1.57269	Down
XM_048624883.1	0.0438377	-0.517315	Down
XM_038121381.2	0.043852	-0.545196	Down
XM_048627484.1	0.0446657	-0.819368	Down
XM_011552549.3	0.0450431	-1.7458	Down
XM_011561779.3	0.0450581	-0.557261	Down
XM_048626481.1	0.0450653	-0.687306	Down
XM_048630458.1	0.0452028	-2.92548	Down
XM_048621734.1	0.0452986	-4.4342	Down
XM_011557575.3	0.045383	-0.622586	Down
XM_038116656.2	0.0457223	-0.638405	Down
XM_048632120.1	0.0457223	-0.817453	Down
XM_048624110.1	0.0457223	-2.71431	Down
XM_048631905.1	0.0460581	-1.1205	Down
XM_048631773.1	0.0461168	-0.5783	Down
XM_038106342.2	0.0462021	-0.755796	Down
XM_038106504.2	0.046678	-1.42573	Down
XR_007267814.1	0.0470762	-2.53062	Down
XM_048627960.1	0.0472632	-0.809489	Down
XM_038112555.2	0.0474451	-0.546345	Down
XM_048625765.1	0.0475992	-0.554943	Down
XM_038118858.2	0.0479009	-1.65314	Down
XM_011551072.3	0.0479009	-1.70865	Down
XM_038120462.2	0.0487559	-1.22766	Down
XM_038113305.2	0.048776	-0.826864	Down
XM_038114234.2	0.0488721	-2.40226	Down
XM_048624750.1	0.0493289	-2.06211	Down
XM_048629266.1	7.64644e-64	3.08745	Up
XM_038112990.2	8.28762e-64	2.04937	Up
XM_011550465.3	2.96637e-50	2.80872	Up
XM_038106339.2	3.87202e-45	1.60937	Up
XM_011570132.3	2.49136e-40	2.16909	Up
XM_048629070.1	4.15432e-37	2.84931	Up
XM_038120638.2	6.06626e-36	5.36002	Up
XM_011566750.3	9.33292e-34	2.96439	Up
XM_048624707.1	7.13215e-32	4.0222	Up
XM_048621727.1	5.70912e-30	1.8411	Up
XM_048625692.1	1.37913e-28	2.07284	Up
XM_048626445.1	5.07221e-28	2.01985	Up
XM_038109535.2	1.3423e-27	3.0874	Up
XM_038119016.2	4.69947e-27	3.99748	Up
XM_011551209.3	5.45932e-27	2.77263	Up
XM_038115691.2	8.20925e-27	1.6446	Up
XM_011566749.3	1.41577e-26	2.78826	Up
XM_038118145.2	6.4601e-25	2.73211	Up
XR_005254469.2	1.46231e-24	1.45871	Up
XM_038120646.2	2.21653e-24	7.23537	Up
XM_011560566.3	6.96869e-24	3.07298	Up
XM_011551981.3	1.35164e-23	2.01296	Up
XM_048622853.1	7.13139e-23	1.55009	Up
XM_011558636.3	7.13139e-23	1.46054	Up
XM_011550987.3	9.82146e-23	2.74724	Up
XM_011554385.3	9.71523e-22	1.26582	Up
XM_038122044.2	9.12543e-21	2.12989	Up
XM_011551380.3	9.76497e-21	1.87835	Up
XM_048629264.1	1.79532e-20	2.5722	Up
XM_011562145.3	2.13073e-20	1.14016	Up
XM_011563803.3	2.13073e-20	2.00289	Up
NM_001305524.1	5.1036e-20	1.82188	Up
XM_038118117.2	5.85446e-20	1.8582	Up
XM_048624079.1	6.13407e-20	1.08335	Up
XM_011551144.3	7.83865e-20	1.64101	Up
XM_011563687.3	1.54909e-19	1.38855	Up
XM_038111981.2	3.62933e-19	2.39157	Up
XM_038110119.2	3.63198e-19	1.2403	Up
XM_011566397.3	7.45367e-19	1.40009	Up
XM_011556379.3	1.28756e-18	1.14036	Up
XM_011554148.3	1.28756e-18	1.40681	Up
XM_011551084.3	1.68693e-18	3.22542	Up
XM_011554650.3	2.14297e-18	1.29221	Up
XM_011550583.3	2.16106e-18	1.47903	Up
XM_038108450.2	3.37985e-18	1.39857	Up
XM_038114742.2	6.44769e-18	1.69257	Up
XM_038115525.2	1.9433e-17	1.13852	Up
XM_048628963.1	2.42027e-17	1.39502	Up
XM_038109818.2	2.72084e-17	2.78898	Up
XM_038106697.2	2.7295e-17	2.62026	Up
XM_048631763.1	2.75589e-17	2.96862	Up
XM_011570183.3	4.19966e-17	1.54249	Up
XM_011562619.3	5.26377e-17	1.77477	Up
XM_011565587.3	5.47954e-17	2.37861	Up
XM_038119973.2	5.61155e-17	5.52091	Up
XM_048630137.1	5.61155e-17	1.34529	Up
XM_038118105.2	5.98792e-17	1.00746	Up
XM_011557134.3	7.03577e-17	2.30946	Up
XM_011562561.3	7.29012e-17	1.46915	Up
XM_011567082.3	2.44564e-16	1.2544	Up
XM_048625982.1	2.52273e-16	1.87039	Up
XM_038105398.2	3.59401e-16	1.65549	Up
XM_048627304.1	4.08719e-16	1.15406	Up
XM_038121172.2	7.34853e-16	2.19647	Up
XM_048629079.1	8.89955e-16	1.4301	Up
XM_048629260.1	8.89955e-16	1.01786	Up
XM_011556834.3	1.01211e-15	1.14941	Up
XM_011562631.3	1.30055e-15	1.03292	Up
XM_011553898.3	1.55449e-15	1.32123	Up
XM_048626061.1	1.62339e-15	2.76113	Up
XM_038122572.2	1.62832e-15	6.0832	Up
XM_048630603.1	1.87771e-15	1.23554	Up
XM_011553990.3	2.14653e-15	1.14401	Up
XM_048625413.1	2.19937e-15	1.2011	Up
XM_011551134.3	3.7079e-15	3.11861	Up
XM_011559807.3	1.06758e-14	0.978173	Up
XM_038112807.2	1.37565e-14	3.23094	Up
XM_048623442.1	2.3147e-14	1.65799	Up
XM_048626415.1	2.52886e-14	0.865681	Up
XM_011569147.3	2.71129e-14	1.0908	Up
NM_001305504.1	4.96062e-14	0.893884	Up
XM_038111824.2	4.97438e-14	1.01817	Up
XM_011551369.3	5.28715e-14	1.07527	Up
XM_038122226.2	5.30525e-14	1.05145	Up
XM_011560530.3	5.76492e-14	0.905353	Up
XM_038113038.2	6.96828e-14	1.17291	Up
XM_038117064.2	7.77191e-14	1.58439	Up
XM_048629463.1	7.77191e-14	1.28836	Up
XM_038106060.2	7.95821e-14	1.25443	Up
XM_048629280.1	8.32483e-14	1.22188	Up
XM_038119125.2	9.23035e-14	0.831137	Up
XM_048633238.1	9.30052e-14	0.92394	Up
XM_011555407.3	9.47004e-14	1.1495	Up
XM_038119020.2	1.04109e-13	2.33541	Up
XM_048625466.1	1.27713e-13	1.16691	Up
XM_011558490.3	1.55977e-13	1.43572	Up
XM_011557139.3	1.79687e-13	1.63754	Up
XM_011565737.3	1.85252e-13	1.51213	Up
XM_011568807.3	2.24939e-13	0.97861	Up
XM_038119933.2	2.37157e-13	0.981221	Up
XM_048632096.1	2.63089e-13	1.56429	Up
XM_011555088.3	3.13933e-13	1.18173	Up
XM_011552192.3	3.24126e-13	1.16833	Up
XM_011566931.3	3.72121e-13	2.06691	Up
XM_038107605.2	3.75242e-13	1.51549	Up
XM_011550386.3	4.43022e-13	1.06472	Up
XM_048632515.1	4.48296e-13	0.918181	Up
XM_038121928.2	4.48296e-13	1.18281	Up
XM_011556667.3	5.11457e-13	1.29267	Up
XM_048626489.1	5.21992e-13	1.20942	Up
XM_011556922.3	6.2545e-13	1.26558	Up
XM_011554934.3	6.36746e-13	1.087	Up
XM_038117751.2	6.42938e-13	0.958424	Up
XM_048629478.1	7.00482e-13	2.22189	Up
XM_038121930.2	8.99651e-13	1.98084	Up
XM_048623602.1	1.01888e-12	1.19221	Up
XM_048631144.1	1.07854e-12	1.1274	Up
XM_048624798.1	1.22885e-12	1.87994	Up
XM_048625103.1	1.48782e-12	1.17926	Up
XM_011550075.3	1.56165e-12	1.18819	Up
XM_048628320.1	1.64171e-12	1.11161	Up
XM_048633400.1	1.80961e-12	1.5002	Up
XM_011566760.3	2.24482e-12	1.07036	Up
XM_048623533.1	2.79084e-12	0.830466	Up
XM_011566625.3	3.06888e-12	1.07705	Up
XM_048625457.1	3.30353e-12	1.3809	Up
XM_011550941.3	3.30353e-12	2.4705	Up
NM_001305539.1	3.36936e-12	0.719238	Up
XM_048627587.1	3.4537e-12	3.64168	Up
XM_038107883.2	3.72279e-12	1.06687	Up
XM_048627205.1	4.31006e-12	1.45358	Up
XM_011569221.3	4.62529e-12	1.22015	Up
XM_038115002.2	4.62529e-12	1.386	Up
XM_048626744.1	4.97281e-12	1.00096	Up
XM_048624973.1	5.12478e-12	1.00447	Up
XM_038121292.2	5.31283e-12	1.16628	Up
XM_011559675.3	5.50019e-12	1.77272	Up
XM_038106453.2	5.5625e-12	0.978782	Up
XM_038108959.2	6.09766e-12	0.98707	Up
XM_038114681.2	6.24316e-12	1.11283	Up
XR_007268049.1	6.53836e-12	4.06983	Up
XM_038121432.2	8.31595e-12	1.17931	Up
XM_038118651.2	8.38883e-12	1.39073	Up
XM_048629233.1	9.24464e-12	2.26764	Up
XM_048630078.1	9.27972e-12	0.769664	Up
XM_038120041.2	9.36363e-12	1.01001	Up
XM_011552253.3	1.03952e-11	1.12566	Up
XM_011558565.3	1.11056e-11	1.56625	Up
XM_038118403.2	1.11225e-11	1.53252	Up
XM_038118376.2	1.2457e-11	1.02171	Up
XM_011557156.3	1.25355e-11	1.12376	Up
XM_048631289.1	1.28009e-11	1.00999	Up
XM_011562947.3	1.29759e-11	0.875311	Up
XM_011555018.3	1.42901e-11	1.08963	Up
XR_005254801.2	1.65585e-11	2.91908	Up
XM_038105394.2	1.88763e-11	7.5172	Up
XM_048627637.1	2.0846e-11	0.95071	Up
XM_038110390.2	2.10434e-11	1.29015	Up
XM_011550375.3	2.87248e-11	0.894526	Up
XM_048625890.1	3.07096e-11	1.8965	Up
XM_038105313.2	3.25847e-11	0.891394	Up
XM_011551729.3	3.32333e-11	0.986405	Up
XM_038111778.2	3.78935e-11	0.9408	Up
XM_011551198.3	3.8909e-11	1.84225	Up
XM_038118415.2	4.2645e-11	0.800561	Up
XM_038106301.2	4.97502e-11	1.0804	Up
XM_048627780.1	5.19866e-11	1.26594	Up
XM_011551452.3	5.19866e-11	1.08881	Up
XM_048622606.1	5.39911e-11	1.16681	Up
XM_011563243.3	5.58483e-11	1.03927	Up
XM_011564855.3	6.11829e-11	0.942731	Up
XM_011555588.3	6.32198e-11	0.89418	Up
XM_048630242.1	6.3915e-11	0.84697	Up
XM_038105320.2	6.98491e-11	1.72082	Up
XM_048628410.1	7.08696e-11	1.01101	Up
XM_038111026.2	7.59581e-11	2.91729	Up
XM_048629616.1	8.31486e-11	1.11748	Up
XM_038113420.2	8.34096e-11	1.6781	Up
XM_011557918.3	8.41051e-11	1.92394	Up
XM_038122214.2	8.60146e-11	1.04119	Up
XM_048632025.1	9.06608e-11	1.10694	Up
XM_011550936.3	9.14344e-11	5.62989	Up
XM_038118119.2	9.28369e-11	1.00189	Up
XM_011552777.3	9.33659e-11	0.853629	Up
NM_001309132.1	9.91293e-11	0.854219	Up
XM_038117016.2	1.06557e-10	1.08705	Up
NM_001309138.1	1.12783e-10	0.807908	Up
XM_011553755.3	1.19907e-10	0.942995	Up
XM_011560394.3	1.27004e-10	1.17589	Up
XM_048626423.1	1.33891e-10	1.55784	Up
XM_038107705.2	1.34838e-10	0.924888	Up
XM_038114081.2	1.36186e-10	0.828904	Up
XM_011552130.3	1.42329e-10	0.937151	Up
XM_038118129.2	1.49489e-10	1.11402	Up
XM_011570247.3	1.73159e-10	0.953378	Up
XM_011570815.3	1.7922e-10	0.75491	Up
XM_011552499.3	1.7922e-10	1.11013	Up
XM_011557866.3	1.80295e-10	0.774986	Up
XR_007267753.1	1.96065e-10	1.21286	Up
XM_048631387.1	2.00337e-10	0.657919	Up
XM_011559989.3	2.01195e-10	0.910537	Up
XM_048621624.1	2.13086e-10	2.07871	Up
XM_048624030.1	2.29528e-10	1.09732	Up
XM_038114261.2	2.64624e-10	1.0704	Up
XM_048623651.1	2.81328e-10	1.32622	Up
NM_001309122.1	3.10577e-10	0.97497	Up
XM_048625405.1	4.22871e-10	1.45449	Up
XM_048627758.1	4.53264e-10	0.864473	Up
NM_001305525.1	4.62016e-10	0.952301	Up
XM_011554384.3	4.63737e-10	1.62183	Up
NM_001309128.1	4.7093e-10	0.782432	Up
XM_048621597.1	4.77854e-10	1.19396	Up
XM_011561643.3	4.80542e-10	0.886553	Up
XM_038118030.2	4.83314e-10	1.37902	Up
XM_011562283.3	4.88716e-10	1.33998	Up
XM_038110913.2	5.02633e-10	1.24871	Up
XM_048628901.1	5.12537e-10	1.00638	Up
XM_038113339.2	5.4102e-10	0.868674	Up
XM_011555701.3	5.5211e-10	1.05433	Up
XM_011557834.3	5.52555e-10	1.82868	Up
XM_011563288.3	6.17957e-10	0.862718	Up
XM_048632063.1	6.62748e-10	1.25548	Up
XM_048627633.1	6.94955e-10	1.41437	Up
XM_011567070.3	7.66373e-10	0.854195	Up
XM_048623584.1	7.71593e-10	1.45823	Up
NM_001309075.1	8.68188e-10	1.42475	Up
XM_048626783.1	1.13881e-09	0.997243	Up
XM_038105714.2	1.18709e-09	0.837452	Up
XM_011561568.3	1.2278e-09	0.959263	Up
XM_048629307.1	1.2464e-09	1.69434	Up
XM_038109791.2	1.3074e-09	1.67557	Up
XM_038106735.2	1.52763e-09	0.972549	Up
XM_011551307.3	1.56316e-09	0.839079	Up
XM_048627217.1	1.58729e-09	1.38473	Up
XM_038114262.2	1.6917e-09	0.934555	Up
XM_038120989.2	1.81674e-09	0.669724	Up
XM_048629353.1	1.9393e-09	1.47054	Up
XM_011557911.3	2.06751e-09	1.18282	Up
XM_048631725.1	2.08574e-09	1.06445	Up
XM_038105661.2	2.2631e-09	1.07355	Up
XM_038113846.2	2.2631e-09	0.800444	Up
XM_011564564.3	2.40924e-09	1.67364	Up
XM_048622424.1	2.41676e-09	1.21002	Up
XM_048632065.1	2.58062e-09	1.5327	Up
XR_007268190.1	2.6744e-09	3.36386	Up
XM_038118159.2	2.73168e-09	1.38135	Up
XM_048627033.1	2.76894e-09	0.953471	Up
XM_011552238.3	3.13757e-09	0.958015	Up
XM_011561172.3	3.88948e-09	0.912333	Up
XM_011549754.3	4.1411e-09	0.865948	Up
XM_011566711.3	4.53722e-09	1.1778	Up
XM_048625537.1	4.68704e-09	3.19384	Up
XM_011550490.3	4.73777e-09	1.8865	Up
XM_011557269.3	5.0124e-09	0.72788	Up
XM_048629169.1	5.06941e-09	1.4303	Up
XM_011564596.3	5.42053e-09	1.5987	Up
XM_011551377.3	5.55705e-09	1.26356	Up
XM_048632068.1	5.71076e-09	0.734329	Up
XM_048631647.1	5.9994e-09	0.922901	Up
XM_011561453.3	6.03519e-09	1.00709	Up
XM_011551108.3	6.18646e-09	3.93053	Up
XM_048624457.1	7.79035e-09	1.02562	Up
XR_005253872.2	7.8074e-09	0.882969	Up
XM_011550589.3	7.83545e-09	1.00062	Up
XM_048627929.1	8.29707e-09	2.09815	Up
XM_048624899.1	8.67701e-09	0.780913	Up
XM_048630053.1	8.82347e-09	0.936588	Up
XM_048630694.1	9.11616e-09	0.803136	Up
XM_048631818.1	9.40075e-09	2.76498	Up
XM_048632752.1	9.50254e-09	1.85704	Up
XM_038107784.2	9.90721e-09	1.15639	Up
XM_038118332.2	1.02131e-08	1.0719	Up
XM_038122568.2	1.02965e-08	1.60818	Up
XM_038108495.2	1.03824e-08	1.85301	Up
XM_011564316.3	1.05896e-08	0.905426	Up
XM_038108724.2	1.14836e-08	0.757813	Up
XM_048633174.1	1.26298e-08	0.963831	Up
XM_011560711.3	1.28442e-08	0.903286	Up
NM_001305477.1	1.38836e-08	0.73976	Up
XM_038108711.2	1.486e-08	1.01739	Up
XM_011552833.3	1.49651e-08	0.935334	Up
XM_048624336.1	1.58451e-08	1.14353	Up
XM_048627667.1	1.60149e-08	0.805134	Up
XM_048629499.1	1.63805e-08	0.857088	Up
XM_048622121.1	1.64313e-08	1.80438	Up
XM_038116402.2	1.66486e-08	0.784362	Up
XM_011554086.3	1.76782e-08	0.967744	Up
XM_038115591.2	1.78655e-08	0.891342	Up
XM_038118700.2	1.95098e-08	1.17149	Up
XM_011565150.3	1.97823e-08	1.16062	Up
XM_038122302.2	1.97984e-08	0.936227	Up
XM_011556051.3	2.08875e-08	0.833147	Up
XM_011558025.3	2.12388e-08	1.16256	Up
XM_038118676.2	2.35101e-08	1.28146	Up
XM_048627121.1	2.36765e-08	1.06953	Up
XM_038121697.2	2.42087e-08	0.862164	Up
XM_011565352.3	2.5346e-08	4.03801	Up
XM_038108211.2	2.55349e-08	0.792574	Up
NM_001305529.1	2.62903e-08	0.632502	Up
XM_011554590.3	2.7004e-08	0.816121	Up
XM_011560954.3	2.73122e-08	0.954167	Up
XM_011549637.3	2.74879e-08	0.911763	Up
XM_038108023.2	2.7774e-08	0.727726	Up
XM_011549559.3	2.85111e-08	1.04435	Up
XM_048624531.1	2.9098e-08	1.28262	Up
XM_011555476.3	2.96127e-08	0.800186	Up
XM_011565073.3	3.34337e-08	1.03611	Up
XM_011567310.3	3.5034e-08	2.1302	Up
NM_001309082.1	3.58542e-08	0.625261	Up
XM_038115652.2	3.78169e-08	0.834988	Up
XM_011566921.3	3.85232e-08	5.70253	Up
XM_048629244.1	4.10063e-08	0.938581	Up
NM_001305485.1	4.10678e-08	0.667418	Up
XM_011550986.3	4.10678e-08	1.16282	Up
XM_011557741.3	4.11439e-08	0.698369	Up
NM_001309126.2	4.238e-08	0.864847	Up
XM_011555864.3	4.29093e-08	0.855455	Up
XM_038111271.2	4.36204e-08	0.780854	Up
XM_038118136.2	4.50432e-08	1.2939	Up
XM_011569304.3	4.54069e-08	1.12433	Up
XM_038107855.2	4.88869e-08	0.949875	Up
XM_048627101.1	5.07131e-08	1.1024	Up
XM_038120495.2	5.66308e-08	0.96997	Up
XM_048632994.1	5.72475e-08	1.26894	Up
XM_011549966.3	5.72475e-08	1.09075	Up
XM_048622069.1	5.99301e-08	0.650056	Up
XM_011562564.3	6.11778e-08	0.907552	Up
XM_011571028.3	6.55993e-08	0.842436	Up
XM_011569015.3	6.61588e-08	1.14807	Up
XM_011552324.3	6.78314e-08	0.844005	Up
XM_048623255.1	6.98503e-08	1.85016	Up
XM_011559663.3	7.15646e-08	0.876032	Up
XM_011550412.3	7.75567e-08	0.950565	Up
XM_038115264.2	7.82816e-08	0.695649	Up
XM_048623453.1	7.95211e-08	0.862627	Up
XM_011569400.3	8.14222e-08	0.928012	Up
NM_001309085.1	8.26651e-08	0.784936	Up
XM_038119398.2	9.02049e-08	0.926949	Up
XM_011549974.3	1.00491e-07	0.693988	Up
XM_038116022.2	1.14597e-07	0.865725	Up
XM_048625473.1	1.17418e-07	0.831229	Up
XM_048632312.1	1.2333e-07	0.986824	Up
XM_048626501.1	1.2564e-07	1.68592	Up
XM_011566396.3	1.31008e-07	1.10492	Up
XM_048626463.1	1.32124e-07	0.634693	Up
XM_038107481.2	1.39769e-07	0.847607	Up
XM_048625481.1	1.4205e-07	1.20912	Up
XM_011569203.3	1.45328e-07	0.931703	Up
XM_038107879.2	1.45467e-07	0.76408	Up
XM_048623572.1	1.45927e-07	1.42851	Up
XM_038111754.2	1.46274e-07	0.794849	Up
XM_048628732.1	1.47159e-07	1.02138	Up
XM_038114314.2	1.49072e-07	1.55268	Up
XM_048632118.1	1.51391e-07	0.779173	Up
XM_038113789.2	1.51531e-07	1.02014	Up
XM_048630600.1	1.52872e-07	3.83351	Up
XM_011560491.3	1.61939e-07	0.828827	Up
XM_038105610.2	1.63674e-07	0.854474	Up
XM_011551295.3	1.67644e-07	0.680276	Up
XM_011551955.3	1.67961e-07	0.926235	Up
XM_038108452.2	1.77304e-07	0.997685	Up
XM_048631563.1	1.83029e-07	1.04858	Up
XM_011561382.3	1.86454e-07	0.564104	Up
XM_038118665.2	1.89976e-07	0.72579	Up
XM_048627743.1	1.98633e-07	0.794918	Up
XM_048631057.1	1.9926e-07	2.08187	Up
XM_048623848.1	2.02365e-07	0.972771	Up
XM_011557446.3	2.03503e-07	1.04212	Up
XM_048621992.1	2.08107e-07	0.943891	Up
XM_048633150.1	2.18842e-07	1.0518	Up
XM_048628510.1	2.19695e-07	0.999538	Up
XM_048622992.1	2.25436e-07	1.65613	Up
XR_007268043.1	2.36132e-07	1.08461	Up
XM_011568568.3	2.46069e-07	0.921347	Up
XM_011566136.3	2.46069e-07	1.07964	Up
NM_001305492.1	2.53432e-07	0.781549	Up
XM_048621879.1	2.60003e-07	1.00514	Up
XM_048626020.1	2.79212e-07	1.08144	Up
XM_011553692.3	2.90508e-07	1.73406	Up
XM_048623780.1	3.00874e-07	1.10407	Up
XM_011565270.3	3.20884e-07	0.770675	Up
XM_048625674.1	3.31171e-07	3.18641	Up
XM_011555087.3	3.5764e-07	0.569435	Up
XR_960813.3	3.6046e-07	0.628937	Up
XM_011551083.3	3.7041e-07	0.697017	Up
XM_048629287.1	3.92187e-07	1.45603	Up
XM_038106518.2	4.0541e-07	1.03516	Up
XM_011563233.3	4.05848e-07	0.738019	Up
XM_011562036.3	4.13471e-07	1.16766	Up
XM_011561354.3	4.14894e-07	0.788762	Up
XM_038112570.2	4.20488e-07	0.801021	Up
XM_038119915.2	4.20488e-07	1.44293	Up
XM_011569613.3	4.32277e-07	0.940863	Up
XM_011549435.3	4.3621e-07	1.06157	Up
XM_038106520.2	4.44269e-07	0.862524	Up
XM_048628306.1	4.64017e-07	0.688582	Up
NM_001305479.1	4.71597e-07	0.964584	Up
XM_048625510.1	4.7282e-07	0.823939	Up
XM_011558487.3	4.75096e-07	0.911616	Up
XM_038109074.2	4.75477e-07	1.16044	Up
XM_038122615.2	4.99393e-07	1.26793	Up
XM_011553300.3	5.05079e-07	0.767056	Up
XM_038122490.2	5.10739e-07	1.74489	Up
XM_011552724.3	5.21356e-07	0.786935	Up
XR_960954.3	5.30058e-07	0.868685	Up
XM_011555116.3	5.342e-07	0.912497	Up
XM_011563317.3	5.58941e-07	0.904696	Up
XM_011565019.3	5.78756e-07	1.26743	Up
XM_048628498.1	5.79346e-07	1.29688	Up
XM_038108716.2	6.02878e-07	0.740262	Up
XM_011553444.3	6.68315e-07	1.27875	Up
XM_011564619.3	6.71057e-07	0.648952	Up
XM_048633298.1	7.03882e-07	0.845609	Up
XM_038121277.2	7.1485e-07	0.760276	Up
XM_048622704.1	7.79306e-07	0.841531	Up
XM_048625461.1	7.79306e-07	1.24954	Up
XM_048625066.1	7.99659e-07	1.39828	Up
XM_038107349.2	8.06605e-07	1.03143	Up
XM_038115712.2	8.41816e-07	0.768046	Up
XM_011558688.3	8.48208e-07	0.829088	Up
XM_038122618.2	8.58612e-07	2.85482	Up
NM_001305482.1	9.07319e-07	0.920885	Up
XM_048624446.1	9.75924e-07	0.99415	Up
XM_011569376.3	9.75924e-07	3.20942	Up
XM_048622687.1	9.78629e-07	1.82332	Up
XM_048625487.1	9.92452e-07	0.980927	Up
XM_011564356.3	1.00577e-06	0.885803	Up
XM_038113411.2	1.04398e-06	0.67706	Up
XM_011552725.3	1.1225e-06	0.888501	Up
XM_038105470.2	1.15671e-06	0.832489	Up
XM_048625883.1	1.16934e-06	0.805857	Up
XM_011559298.3	1.17695e-06	0.765022	Up
XM_038112169.2	1.1852e-06	0.837055	Up
XM_011559714.3	1.21895e-06	0.587052	Up
XM_048632774.1	1.2428e-06	3.45764	Up
XM_011557802.3	1.26251e-06	0.674174	Up
XM_048622149.1	1.29717e-06	0.828091	Up
XM_011561928.3	1.58196e-06	1.73374	Up
XM_011558552.3	1.58196e-06	1.00155	Up
XM_011556480.3	1.61711e-06	1.15572	Up
XM_048630429.1	1.69127e-06	0.997244	Up
XM_038112569.2	1.77152e-06	1.1681	Up
XM_048624034.1	1.92219e-06	0.878125	Up
XM_011565294.3	1.92888e-06	0.937939	Up
XM_011567705.3	1.98932e-06	0.53464	Up
XM_038112125.2	2.03959e-06	0.937225	Up
NM_001309117.1	2.20413e-06	1.56778	Up
XM_048631899.1	2.21399e-06	1.00294	Up
XM_011555428.3	2.22318e-06	0.764757	Up
XM_048622493.1	2.22318e-06	0.968031	Up
XM_048631747.1	2.23499e-06	1.77957	Up
XM_048633354.1	2.24247e-06	1.01413	Up
XM_011556620.3	2.47699e-06	1.10443	Up
XM_048628930.1	2.51212e-06	1.14451	Up
XM_011567276.3	2.51583e-06	1.18804	Up
XM_048624127.1	2.52905e-06	1.67777	Up
XM_038114919.2	2.73135e-06	1.16187	Up
XM_011566037.3	2.76024e-06	0.684494	Up
NM_001309076.1	2.81965e-06	1.02668	Up
XM_011564800.3	2.87302e-06	1.09602	Up
XM_038106886.2	2.97111e-06	0.738089	Up
XM_048631568.1	2.97805e-06	0.966765	Up
XM_048621894.1	2.97805e-06	1.19811	Up
XM_038119604.2	2.97941e-06	0.837741	Up
XM_011563921.3	3.03073e-06	0.773326	Up
XM_011558915.3	3.03073e-06	0.699099	Up
XM_038112192.2	3.14756e-06	1.01436	Up
XM_048631678.1	3.21155e-06	1.45908	Up
XM_011553006.3	3.21824e-06	0.588519	Up
XM_048627759.1	3.21824e-06	0.674552	Up
XM_038110370.2	3.26948e-06	3.25486	Up
XM_011552336.3	3.28086e-06	1.15185	Up
XM_011561918.3	3.3339e-06	0.681721	Up
XM_038106125.2	3.43931e-06	1.14455	Up
XM_048623481.1	3.47244e-06	1.14398	Up
XM_048631658.1	3.51993e-06	1.07294	Up
XM_038118093.2	3.73079e-06	0.602614	Up
XM_011559845.3	3.81358e-06	0.999413	Up
XM_048633170.1	4.00202e-06	0.677791	Up
XM_011553152.3	4.03416e-06	0.566866	Up
XM_011558754.3	4.09163e-06	3.0522	Up
XM_048629147.1	4.10656e-06	0.928189	Up
XM_038117506.2	4.1401e-06	0.805768	Up
XM_048630727.1	4.14352e-06	0.645484	Up
XM_048630474.1	4.19147e-06	1.99998	Up
XM_048626013.1	4.20411e-06	0.827742	Up
XM_038117447.2	4.20981e-06	0.787549	Up
XM_011558639.3	4.25716e-06	0.735331	Up
XM_011556338.3	4.35743e-06	0.780079	Up
XM_038108665.2	4.68516e-06	0.810811	Up
XM_048622847.1	4.70968e-06	1.01215	Up
XM_048625935.1	4.84268e-06	1.41649	Up
XM_038114038.2	4.9453e-06	1.61149	Up
XM_048628163.1	4.9498e-06	0.890812	Up
XM_011561488.3	4.96136e-06	0.840721	Up
XM_011568380.3	5.21186e-06	0.70297	Up
XM_038117902.2	5.58022e-06	1.16013	Up
XM_048629877.1	5.67488e-06	1.49344	Up
XM_038122514.2	5.87432e-06	1.87794	Up
XM_011560165.3	5.89641e-06	0.549047	Up
XM_011550662.3	6.22665e-06	0.815312	Up
XM_011556416.3	6.27265e-06	1.2774	Up
XM_011556153.3	6.28099e-06	1.45155	Up
XM_048627236.1	6.48944e-06	0.845031	Up
XM_038113983.2	6.55833e-06	0.558301	Up
XM_048632967.1	6.59178e-06	0.809442	Up
XM_038107612.2	6.59178e-06	0.754568	Up
XM_011558331.3	6.67104e-06	1.01443	Up
XM_048632523.1	6.67104e-06	1.10956	Up
XM_038118166.2	6.77017e-06	0.988903	Up
XM_011555873.3	6.8087e-06	0.763006	Up
XM_038108695.2	7.29923e-06	0.984811	Up
XM_011553993.3	7.44483e-06	0.869262	Up
XM_011559367.3	7.57164e-06	0.926119	Up
XM_038109066.2	7.87219e-06	1.05564	Up
XM_011551737.3	7.96738e-06	0.844439	Up
XM_011570028.3	8.05411e-06	0.74046	Up
XM_048625251.1	8.09853e-06	0.892924	Up
XM_038112518.2	8.19382e-06	1.13073	Up
XM_038112977.2	8.33971e-06	0.592265	Up
XM_048632528.1	8.34371e-06	0.744388	Up
XM_048623616.1	8.57887e-06	0.909335	Up
XR_007266565.1	8.71638e-06	0.644253	Up
XM_038113494.2	8.72483e-06	0.952926	Up
XM_038113313.2	8.7628e-06	0.5308	Up
XM_048624542.1	8.85147e-06	1.20463	Up
XM_048627697.1	8.90734e-06	0.796576	Up
XM_048628938.1	8.96045e-06	1.03975	Up
NM_001320024.1	8.96352e-06	0.967532	Up
XM_011549640.3	8.96726e-06	0.605829	Up
XM_038114037.2	9.04938e-06	0.579586	Up
XM_038105379.2	9.29692e-06	0.636355	Up
XM_038119524.2	9.48321e-06	0.806186	Up
XM_011556342.3	9.70097e-06	0.897765	Up
XM_011562791.3	1.001e-05	0.664888	Up
XM_038119737.2	1.001e-05	0.659959	Up
XM_011557325.3	1.00686e-05	0.680339	Up
XM_011569428.3	1.05646e-05	0.857917	Up
XM_048632350.1	1.07039e-05	0.701535	Up
XM_048626993.1	1.08888e-05	1.57669	Up
XM_038118115.2	1.1402e-05	0.780857	Up
XM_011555465.3	1.14042e-05	0.688853	Up
[truncated: 959 more rows]
