# Supplementary material for: Dual interference with host neuropeptide signaling allows parasitoid wasp to hijack host sugar metabolism
Source: EMBO J. 2025 Nov 26;45(6):2030–50. doi: 10.1038/s44318-025-00636-5 (PMC12992715; doi:10.1038/s44318-025-00636-5)
Supplement: Supplementary file 4 — Data Set EV2 [file 44318_2025_636_MOESM4_ESM.xlsx]

## Sheet: Dataset EV2
Dataset EV2. The list of DEGs specifically in MG_control vs. MG_sPxsNPF-1
Gene	P-value	Log2FC (fold changes)	expression profile
XM_011549838.3	6.81851e-18	-1.76194	Down
XM_048630065.1	1.47647e-17	-2.08316	Down
XM_048626620.1	2.20414e-14	-2.07419	Down
XM_048624806.1	2.44653e-14	-1.27958	Down
XM_011558261.3	8.07507e-13	-1.30915	Down
XM_011550461.3	8.07507e-13	-0.962754	Down
XM_011570547.3	4.44111e-12	-1.13958	Down
XM_038118470.2	3.27444e-11	-1.86568	Down
XM_011549895.3	3.27444e-11	-1.36921	Down
XM_011556223.3	3.72169e-11	-1.07649	Down
XM_048626501.1	4.37836e-11	-1.44857	Down
XM_038115665.2	2.01581e-10	-1.70053	Down
XM_038114848.2	2.37488e-10	-1.20756	Down
XM_011562410.3	4.52443e-10	-0.901633	Down
XM_011558259.3	7.18113e-10	-1.79313	Down
XM_048626794.1	8.75241e-10	-2.11099	Down
XR_007267827.1	1.03755e-09	-5.85955	Down
XM_048621829.1	1.45585e-08	-1.22626	Down
NM_001309054.2	1.45585e-08	-0.974056	Down
XM_048629486.1	1.98618e-08	-1.2531	Down
XM_011553290.3	2.21017e-08	-1.57016	Down
XM_011549982.3	2.65856e-08	-1.3422	Down
XM_038106699.2	3.08112e-08	-2.03278	Down
XM_011552567.3	3.11401e-08	-0.899818	Down
XM_011565433.3	3.34024e-08	-1.20988	Down
XM_011552340.3	3.34272e-08	-1.09989	Down
XM_048627851.1	6.13379e-08	-1.10185	Down
XM_038116019.2	6.78132e-08	-0.746207	Down
XM_048626211.1	7.49388e-08	-0.929447	Down
XM_011552652.3	7.76634e-08	-1.18239	Down
XM_048623180.1	8.42887e-08	-1.01979	Down
XM_038120484.2	1.00667e-07	-0.905377	Down
XM_048626552.1	1.2576e-07	-1.6876	Down
XM_011569995.3	1.48443e-07	-0.726184	Down
XM_038117329.2	1.48443e-07	-0.971567	Down
XM_011563796.3	1.64225e-07	-0.966109	Down
XM_011550414.3	1.7552e-07	-0.844571	Down
XM_011552995.3	1.7552e-07	-1.6554	Down
XM_011565337.3	2.19234e-07	-0.979062	Down
XM_048628894.1	2.2681e-07	-1.65997	Down
XM_048627850.1	2.42667e-07	-0.909631	Down
NM_001305490.1	2.57728e-07	-0.982706	Down
XM_048631300.1	2.60887e-07	-0.887671	Down
XM_011565250.3	2.66717e-07	-0.960453	Down
XM_011554709.3	2.71211e-07	-1.37364	Down
XM_048627754.1	2.71211e-07	-0.999253	Down
XM_038105587.2	2.90982e-07	-1.27635	Down
XM_038118576.2	3.07218e-07	-1.60333	Down
XM_011555858.3	3.27872e-07	-4.1509	Down
XM_048624809.1	3.41831e-07	-2.23098	Down
XM_048630346.1	3.66737e-07	-0.781464	Down
XM_011560326.3	3.91534e-07	-0.990531	Down
XM_011564823.3	4.06645e-07	-1.08801	Down
XM_048633492.1	4.53439e-07	-1.88718	Down
XM_048632166.1	5.10573e-07	-0.791968	Down
XM_048623081.1	5.27503e-07	-0.988447	Down
XM_011565706.3	5.28754e-07	-0.977681	Down
XM_011561577.3	5.42944e-07	-0.82626	Down
XM_011549687.3	6.03279e-07	-1.09916	Down
XR_007268248.1	6.03279e-07	-1.06877	Down
XM_048627979.1	6.07374e-07	-0.710026	Down
XM_011570863.3	6.07374e-07	-1.27016	Down
XM_038118717.2	6.07374e-07	-2.13401	Down
XM_038107593.2	6.22354e-07	-0.994343	Down
XM_048631445.1	6.9698e-07	-1.052	Down
XM_011553643.3	7.52361e-07	-0.981514	Down
XM_011552833.3	9.09161e-07	-1.05237	Down
XM_011566248.3	1.01218e-06	-0.948764	Down
XM_048633056.1	1.3825e-06	-1.223	Down
XM_038111069.2	1.58092e-06	-1.11092	Down
XM_048630599.1	1.62777e-06	-1.18486	Down
XM_011561635.3	1.82425e-06	-1.40733	Down
XM_048628818.1	1.9797e-06	-1.70533	Down
XM_011558768.3	2.67542e-06	-1.00557	Down
XM_048631340.1	2.94527e-06	-0.805046	Down
XM_038109041.2	3.26442e-06	-1.0749	Down
XM_038114560.2	3.51595e-06	-0.829521	Down
XM_048633049.1	3.69383e-06	-0.870011	Down
XM_038112952.2	3.90246e-06	-1.28961	Down
XM_011561215.3	3.91415e-06	-0.942159	Down
XM_011556227.3	4.02818e-06	-1.30303	Down
XM_048633286.1	4.21965e-06	-0.798716	Down
XM_011556224.3	4.25137e-06	-0.873018	Down
XM_011562744.3	4.49265e-06	-0.68629	Down
XM_011562413.3	5.50096e-06	-0.761764	Down
XM_048627059.1	5.5014e-06	-0.706644	Down
XM_011557377.3	5.67905e-06	-1.0394	Down
XM_011560174.3	5.72391e-06	-0.87162	Down
XM_048622304.1	6.22607e-06	-1.03064	Down
XM_038117009.2	6.27751e-06	-0.776441	Down
XM_038114918.2	7.74581e-06	-0.916486	Down
XM_038108186.2	7.75711e-06	-1.00118	Down
XM_038117924.2	7.85715e-06	-0.903192	Down
XM_038105333.2	7.89253e-06	-0.870653	Down
XM_011556168.3	8.10112e-06	-1.51971	Down
XM_011558487.3	8.25196e-06	-0.965052	Down
XM_038106698.2	8.97752e-06	-1.20707	Down
XM_038111261.2	9.08405e-06	-2.10014	Down
XM_048630155.1	9.08405e-06	-1.03365	Down
XM_038118651.2	9.61476e-06	-1.00666	Down
XM_048626423.1	1.03783e-05	-1.54291	Down
XM_011556228.3	1.10092e-05	-1.35785	Down
XM_038111570.2	1.26242e-05	-1.14016	Down
XM_048627216.1	1.28015e-05	-0.950027	Down
XM_048633390.1	1.29674e-05	-0.610312	Down
XM_048628482.1	1.61266e-05	-0.873707	Down
XM_038106669.2	1.62091e-05	-0.905106	Down
XM_038115245.2	1.63995e-05	-0.72138	Down
XM_038113961.2	1.66353e-05	-1.64552	Down
XM_048626103.1	1.76942e-05	-1.00597	Down
XM_038119160.2	2.06268e-05	-1.07314	Down
XM_038113548.2	2.07404e-05	-0.745704	Down
NM_001305521.1	2.31192e-05	-0.74203	Down
XM_011558262.3	2.39466e-05	-0.679702	Down
XM_048623015.1	2.52898e-05	-1.07202	Down
XM_038117582.2	2.62446e-05	-0.875539	Down
XM_048622440.1	2.81312e-05	-1.15134	Down
XM_038112555.2	2.86858e-05	-2.86441	Down
XM_048627692.1	2.90443e-05	-0.989252	Down
XM_038110988.2	2.90891e-05	-0.836574	Down
XM_038113958.2	3.41207e-05	-0.587149	Down
XM_011562118.3	3.61072e-05	-0.943634	Down
XM_048629389.1	3.8244e-05	-1.01057	Down
XM_011561251.3	4.0189e-05	-0.685711	Down
XM_048627531.1	4.06546e-05	-0.742716	Down
XM_048624370.1	4.40947e-05	-1.2894	Down
XM_011556162.3	4.47849e-05	-0.772439	Down
XM_048623449.1	4.49968e-05	-1.0945	Down
XM_038117686.2	4.66719e-05	-0.893582	Down
XM_038107248.2	4.69487e-05	-0.870939	Down
XR_007266937.1	4.83605e-05	-1.24798	Down
XM_048626559.1	5.02659e-05	-0.732098	Down
XM_048629933.1	5.04531e-05	-1.17747	Down
XM_048629956.1	5.73106e-05	-0.728699	Down
XM_011553150.3	5.73887e-05	-0.993698	Down
XM_048622686.1	5.9177e-05	-0.68121	Down
XM_048632945.1	5.92326e-05	-1.31522	Down
XM_048628992.1	5.96916e-05	-0.64739	Down
XM_011552910.3	6.08807e-05	-0.859298	Down
XM_038118208.2	6.08807e-05	-0.662856	Down
XM_038122498.2	6.1212e-05	-0.873581	Down
XM_048621865.1	6.1212e-05	-0.853696	Down
XM_038112197.2	6.1212e-05	-1.13709	Down
XM_011550140.3	6.12538e-05	-0.804882	Down
XM_011554073.3	6.27987e-05	-0.869806	Down
XM_048626143.1	6.36321e-05	-1.18092	Down
XM_048624522.1	6.45773e-05	-1.06386	Down
XM_011549551.3	6.62525e-05	-0.708927	Down
XM_011563797.3	7.15751e-05	-0.939029	Down
XM_048633640.1	7.18458e-05	-0.898127	Down
XM_011553454.3	7.8134e-05	-0.80785	Down
XM_048631640.1	7.88429e-05	-0.904658	Down
XM_038116724.2	8.31825e-05	-0.87578	Down
XM_011550751.3	8.57763e-05	-1.67794	Down
XM_048630936.1	8.60686e-05	-0.998429	Down
XM_048621898.1	8.72232e-05	-1.51893	Down
XM_048622292.1	9.03995e-05	-0.724332	Down
XM_011553050.3	9.51142e-05	-0.750057	Down
XM_011566497.3	9.52502e-05	-0.647392	Down
XM_011556780.3	9.54169e-05	-0.819245	Down
XM_048632163.1	9.54379e-05	-0.60025	Down
XM_048628053.1	9.69528e-05	-0.731953	Down
XM_038120396.2	0.000102281	-1.11019	Down
XM_038118569.2	0.000107301	-0.978561	Down
XM_048626059.1	0.000107358	-0.959518	Down
NM_001320025.1	0.000107358	-0.687844	Down
XM_038109894.2	0.000108258	-1.02297	Down
XM_038115232.2	0.000108661	-1.21185	Down
XM_048627879.1	0.000112455	-0.567388	Down
XM_038118269.2	0.000116537	-0.797784	Down
XM_011559870.3	0.000123307	-0.820117	Down
XM_048621597.1	0.000124143	-0.844482	Down
XM_048624802.1	0.000124283	-0.585809	Down
XM_048627033.1	0.000130458	-1.22537	Down
XM_048630922.1	0.000135909	-0.665488	Down
XM_038114321.2	0.000137432	-0.840925	Down
XM_038117031.2	0.000139327	-0.599967	Down
XM_048623080.1	0.000142954	-0.934811	Down
XM_011557237.3	0.000149198	-0.974131	Down
XM_048622685.1	0.000152233	-1.67749	Down
XM_038108069.2	0.000162742	-0.956148	Down
XM_048624088.1	0.000165075	-0.756428	Down
XM_048632361.1	0.000172126	-0.685697	Down
XM_048621553.1	0.000177276	-0.645525	Down
XM_048627389.1	0.000178171	-0.833537	Down
XM_011551374.3	0.000184509	-0.527696	Down
XM_048622629.1	0.000184824	-0.855371	Down
XM_048629127.1	0.000186007	-0.928879	Down
XM_048628866.1	0.000188545	-0.796349	Down
XM_038107512.2	0.000192565	-0.686043	Down
NM_001309084.1	0.00020386	-0.57438	Down
XM_048622982.1	0.000204178	-0.672692	Down
XM_048632079.1	0.000204178	-0.952868	Down
XM_038106342.2	0.000214732	-0.882244	Down
XM_011565018.3	0.00021978	-0.940499	Down
XM_048622056.1	0.000220923	-0.737492	Down
XR_007267336.1	0.000223002	-1.27633	Down
XM_038108024.2	0.000232241	-0.747937	Down
XM_011560668.3	0.000242749	-1.0711	Down
XM_048623617.1	0.000243605	-0.946802	Down
XM_048633150.1	0.000243605	-1.98409	Down
XM_038112518.2	0.000244693	-0.631915	Down
XM_038120646.2	0.000244819	-1.24969	Down
XM_048625759.1	0.000247862	-1.3813	Down
XM_038117290.2	0.000248771	-0.958102	Down
XM_038120155.2	0.000266268	-0.905487	Down
XM_038112372.2	0.000267665	-0.771477	Down
XM_011553294.3	0.000283992	-0.830937	Down
XM_011556416.3	0.000284585	-0.639805	Down
XM_011564596.3	0.000298178	-1.82291	Down
XM_048628114.1	0.000303668	-0.539603	Down
XM_011563002.3	0.000308521	-1.03711	Down
XM_048629429.1	0.000323868	-0.979335	Down
XM_038113574.2	0.000324251	-0.584668	Down
XM_048630315.1	0.000331214	-0.969381	Down
XM_048626815.1	0.000332619	-1.12348	Down
XM_038112925.2	0.000337297	-0.595389	Down
XM_011556736.3	0.000339153	-0.674964	Down
XM_038113560.2	0.000346466	-1.15283	Down
XM_048626375.1	0.000348998	-0.957017	Down
XM_048624980.1	0.000351989	-0.775703	Down
XM_048622657.1	0.000353444	-0.865172	Down
XM_048630562.1	0.000364167	-0.683436	Down
XM_048624934.1	0.000364167	-0.745085	Down
XM_011556054.3	0.0003734	-0.65081	Down
XM_038108409.2	0.000381572	-0.846737	Down
XM_048629937.1	0.000381572	-0.564897	Down
XM_011556161.3	0.000396984	-0.555778	Down
XM_048630782.1	0.000478762	-0.668803	Down
XM_011551536.3	0.00048661	-0.57054	Down
XM_011556192.3	0.00048661	-0.663864	Down
XM_011566254.3	0.000496299	-1.00408	Down
XM_048629778.1	0.00050039	-1.22932	Down
XM_038120638.2	0.00050935	-1.14582	Down
XM_048626783.1	0.000532891	-0.974549	Down
XM_011570273.3	0.000533318	-0.945646	Down
XM_048624512.1	0.000533318	-1.02877	Down
XM_011551885.3	0.000559077	-0.577257	Down
XM_038108571.2	0.000560203	-0.577582	Down
XM_048630196.1	0.000577372	-0.698559	Down
XM_038118117.2	0.000588979	-0.763592	Down
XM_011558002.3	0.000596787	-0.884459	Down
XM_048632751.1	0.000596787	-0.780448	Down
XM_048622142.1	0.000613444	-0.535877	Down
XM_048621749.1	0.000636295	-0.925859	Down
XM_048624519.1	0.000648347	-0.724682	Down
XM_038111068.2	0.000655116	-0.503459	Down
XM_038107879.2	0.000656426	-0.849929	Down
XM_038112992.2	0.000659303	-0.735503	Down
XM_048631988.1	0.00065973	-0.537638	Down
XM_048625021.1	0.000665087	-0.755483	Down
XM_048627726.1	0.000668222	-1.15675	Down
XM_048628792.1	0.000690117	-0.735801	Down
XM_048626779.1	0.000702624	-0.739785	Down
XM_048629421.1	0.000702624	-0.725965	Down
XM_048632331.1	0.000709932	-0.705912	Down
XM_048627350.1	0.000711095	-0.962814	Down
XM_011552399.3	0.000763878	-0.617176	Down
XM_011562823.3	0.000764244	-0.517662	Down
XM_011553049.3	0.000785125	-0.595756	Down
XM_048631891.1	0.000805929	-0.635238	Down
XM_048626283.1	0.000828223	-1.54662	Down
XM_048632319.1	0.000848454	-1.12075	Down
XM_038107870.2	0.000848632	-0.625477	Down
XM_011570052.3	0.00086029	-1.11382	Down
XM_048630659.1	0.00086029	-0.626784	Down
XM_048632452.1	0.000871624	-0.645084	Down
XM_038112750.2	0.00088321	-0.526186	Down
XM_038113202.2	0.00088874	-0.843831	Down
XM_011562450.3	0.00088874	-1.22341	Down
XM_038113856.2	0.00088874	-0.584648	Down
XM_048628260.1	0.000889112	-1.86088	Down
XM_048628195.1	0.000891964	-3.13736	Down
XM_048630116.1	0.000897138	-0.914189	Down
XM_038121374.2	0.000917683	-0.552577	Down
XM_048621864.1	0.000917719	-0.600138	Down
XM_048632204.1	0.000920706	-0.879623	Down
XM_038118938.2	0.000941935	-0.660091	Down
XM_048632276.1	0.000947236	-0.501857	Down
XM_048627368.1	0.00095273	-0.629425	Down
XM_048624542.1	0.00095981	-0.901347	Down
XM_011552139.3	0.000963157	-1.00416	Down
XM_048628369.1	0.000976584	-1.3335	Down
XM_038105617.2	0.0010128	-0.686497	Down
XM_038121600.2	0.00108084	-0.590255	Down
XM_048628189.1	0.00109674	-0.668325	Down
XM_038110288.2	0.00112005	-1.57693	Down
XM_038118637.2	0.00112005	-0.599497	Down
XM_048627311.1	0.00114902	-0.682378	Down
XM_048628145.1	0.00115847	-0.627326	Down
XM_048625987.1	0.00119063	-0.781413	Down
XM_048626592.1	0.00119063	-0.805883	Down
XM_011570002.3	0.0012113	-0.627242	Down
XM_011565050.3	0.00125906	-0.803523	Down
XM_048633057.1	0.00127606	-0.802333	Down
XM_048625444.1	0.00128401	-0.626039	Down
XM_048625086.1	0.00130519	-0.657957	Down
XM_038118030.2	0.00132004	-0.665746	Down
XM_038119312.2	0.00135495	-0.692108	Down
XM_048630053.1	0.00138714	-0.547862	Down
XM_048632408.1	0.00138714	-0.761387	Down
XM_038113209.2	0.00139066	-0.698224	Down
XM_048633276.1	0.00139066	-0.826559	Down
XM_011555875.3	0.00139727	-0.823055	Down
XM_011560811.3	0.00139832	-0.553115	Down
XM_011556165.3	0.00142311	-0.538997	Down
XM_038112934.2	0.00142493	-0.63839	Down
XM_038118270.2	0.00142493	-0.506684	Down
XM_048627672.1	0.00143353	-0.800361	Down
XM_011549538.3	0.00146073	-0.921027	Down
XM_038112051.2	0.00151722	-0.67768	Down
XM_038117594.2	0.00153014	-0.667677	Down
XM_038118331.2	0.00163646	-0.805661	Down
XM_038108238.2	0.00165692	-0.626418	Down
XM_048630868.1	0.00167892	-0.54773	Down
XM_011550986.3	0.00169658	-0.837337	Down
XR_007267222.1	0.00172639	-0.810858	Down
XM_048631599.1	0.00173875	-1.37112	Down
XM_048624498.1	0.00173992	-0.571074	Down
XM_038114234.2	0.00173992	-0.645632	Down
XM_048621675.1	0.00174942	-0.636824	Down
XM_048622871.1	0.00175506	-0.591584	Down
XR_007267929.1	0.00176666	-0.504898	Down
XM_048633026.1	0.00180092	-0.659088	Down
XM_011561833.3	0.00181322	-0.927968	Down
XM_038113857.2	0.00182439	-0.846451	Down
XM_048630712.1	0.00183568	-0.875732	Down
XM_011562990.3	0.00184108	-0.568782	Down
XM_011567070.3	0.00187334	-0.725568	Down
XM_038121276.2	0.00188442	-0.728148	Down
XM_048623580.1	0.00188442	-0.834458	Down
XM_011570247.3	0.00188658	-0.866598	Down
XM_048627552.1	0.00192024	-0.56786	Down
XM_048622539.1	0.00193072	-0.573596	Down
XM_048630495.1	0.00193072	-0.84819	Down
XM_038105418.2	0.00193234	-0.506672	Down
XM_011560063.3	0.00193234	-0.776791	Down
XM_038111608.2	0.00198794	-0.702379	Down
XM_048628249.1	0.00200369	-1.56685	Down
XM_048625345.1	0.00200369	-0.617677	Down
XM_048631892.1	0.0020367	-0.673805	Down
XM_038105528.2	0.00203987	-0.637361	Down
XM_048627205.1	0.00207338	-0.84078	Down
XM_011553883.3	0.00214563	-0.640808	Down
XM_048633354.1	0.00214649	-0.804791	Down
XM_048622087.1	0.00218182	-0.849627	Down
XM_038117579.2	0.00222147	-1.18863	Down
XM_048630607.1	0.00226257	-0.504354	Down
XM_048630914.1	0.00227887	-1.38376	Down
NM_001309115.1	0.00228814	-0.560226	Down
XM_038121776.2	0.00235551	-0.663182	Down
XM_011561004.3	0.00236565	-0.804492	Down
XM_038119614.2	0.00241182	-0.665504	Down
XM_038110193.2	0.00250347	-0.681459	Down
XM_038106811.2	0.00252081	-0.685493	Down
XM_038118631.2	0.00253611	-0.536687	Down
XM_048627351.1	0.00253994	-1.064	Down
XM_038114624.2	0.00264333	-0.604238	Down
XM_048624573.1	0.00265037	-1.30384	Down
XM_048622872.1	0.00277607	-0.622669	Down
XM_011550077.3	0.00285675	-1.55619	Down
XM_048632350.1	0.00299562	-0.676047	Down
XM_048629189.1	0.00312954	-0.712356	Down
XM_048627280.1	0.00328705	-0.764571	Down
XM_011567276.3	0.00328705	-0.925854	Down
XM_038116057.2	0.00330612	-2.61992	Down
XM_011552059.3	0.00338642	-0.579469	Down
XM_038121169.2	0.00347135	-0.646489	Down
XM_011568641.3	0.00347135	-0.60189	Down
XM_011559436.3	0.0034755	-0.653492	Down
XM_011555593.3	0.00356017	-0.823097	Down
XM_038114841.2	0.00357512	-0.843863	Down
XM_038117440.2	0.00374712	-0.8199	Down
XM_011552404.3	0.0037607	-0.554026	Down
XM_038111256.2	0.00378945	-0.51997	Down
XM_038105350.2	0.00379745	-0.719396	Down
XM_048622526.1	0.0039378	-0.590442	Down
XM_011560930.3	0.00395859	-0.806929	Down
XM_048621822.1	0.00399693	-1.84421	Down
XM_011552725.3	0.00401817	-0.751769	Down
XM_048631647.1	0.00403235	-0.547855	Down
XM_048631888.1	0.00405664	-1.0608	Down
XM_048630694.1	0.00419375	-0.544811	Down
XM_038110380.2	0.00424524	-0.868613	Down
XM_048632657.1	0.00427447	-0.522348	Down
XM_048629410.1	0.00437619	-0.599226	Down
XM_048632164.1	0.00476966	-0.688662	Down
XM_048623685.1	0.00479336	-0.593434	Down
XM_048630306.1	0.00479336	-0.584652	Down
XM_011564157.3	0.00493779	-0.543826	Down
XM_038112618.2	0.00496235	-1.99749	Down
XM_048631079.1	0.0049627	-0.672147	Down
XM_011560074.3	0.0049627	-0.593347	Down
XM_048624687.1	0.00496738	-0.800134	Down
XM_048631590.1	0.00496738	-0.506345	Down
XM_048621894.1	0.00508632	-1.00082	Down
XM_048628297.1	0.00518108	-0.539176	Down
XM_011553135.3	0.00518108	-0.611165	Down
XM_038105933.2	0.00518108	-1.25563	Down
XM_038106541.2	0.00520841	-1.27516	Down
XM_048625461.1	0.00523948	-0.822735	Down
XM_038112005.2	0.00555684	-0.93876	Down
XM_048632693.1	0.00555684	-0.732656	Down
XM_011552768.3	0.00560868	-1.1536	Down
XM_011557436.3	0.00575036	-2.31884	Down
XM_038113269.2	0.00587725	-0.790883	Down
XM_048625740.1	0.0059833	-0.805586	Down
XM_011552150.3	0.00601428	-0.655041	Down
XM_011554154.3	0.00608082	-0.522066	Down
XM_011567742.3	0.00637606	-0.618646	Down
XM_048623442.1	0.00653035	-1.51987	Down
XM_048625798.1	0.00674798	-0.664183	Down
XM_048632650.1	0.00674798	-0.820064	Down
XM_011569304.3	0.00674798	-0.526431	Down
XR_007268341.1	0.00691074	-0.634273	Down
XM_048626118.1	0.00691378	-0.695257	Down
XM_011570542.3	0.00699491	-0.676638	Down
XM_048625397.1	0.00701881	-0.956478	Down
XM_048624377.1	0.00716109	-0.509132	Down
XM_048624110.1	0.00716109	-2.01435	Down
XM_038112118.2	0.00717657	-0.707903	Down
XM_048626761.1	0.00725308	-0.84672	Down
XM_048625090.1	0.00730895	-0.873737	Down
XR_007266382.1	0.00742432	-0.997658	Down
XM_038120795.2	0.00743164	-0.699137	Down
XM_038114369.2	0.00743164	-1.18521	Down
XM_011561452.3	0.00770663	-0.551227	Down
XM_038116139.2	0.00770663	-0.647121	Down
XM_038119648.2	0.00770663	-0.569086	Down
XM_038118601.2	0.00783878	-0.566521	Down
XM_011556716.3	0.00784051	-0.680684	Down
XM_048622479.1	0.00803678	-0.597764	Down
XM_011554086.3	0.0080881	-0.528408	Down
XM_038113480.2	0.00815507	-0.945836	Down
XM_038121240.2	0.00821452	-0.509815	Down
XM_048623425.1	0.00894626	-1.80747	Down
XR_005254059.2	0.0089929	-0.680744	Down
XM_048631280.1	0.00909708	-0.715957	Down
XM_048623455.1	0.00921894	-1.47997	Down
XM_048622075.1	0.00923551	-0.66276	Down
XM_048631865.1	0.00925106	-0.653744	Down
XM_011557530.3	0.00928665	-0.543958	Down
XM_048632139.1	0.00955572	-1.51319	Down
XM_011552765.3	0.00955572	-0.687727	Down
XM_011560233.3	0.00957344	-0.6182	Down
XM_011557784.3	0.00957344	-1.13191	Down
XM_048627885.1	0.00999847	-0.577499	Down
XM_048624039.1	0.0101209	-0.61017	Down
XM_048626787.1	0.010146	-0.617218	Down
XM_038106111.2	0.0101638	-0.503871	Down
XM_038118940.2	0.0101666	-0.71764	Down
XM_048629267.1	0.0102687	-0.935037	Down
XM_048625230.1	0.0103895	-0.605745	Down
XM_048633263.1	0.0107797	-0.613045	Down
XM_048625501.1	0.0107968	-0.778577	Down
XM_048623329.1	0.0109348	-0.624048	Down
XM_011569939.3	0.0109409	-0.709336	Down
XM_011552590.3	0.0109444	-0.58742	Down
XM_038108586.2	0.0111951	-2.29146	Down
XM_048624932.1	0.011667	-0.737604	Down
XM_038120048.2	0.0116903	-0.524371	Down
XM_048632048.1	0.0116903	-0.569073	Down
XM_048633642.1	0.0117041	-0.710883	Down
XM_048629017.1	0.0117309	-1.00933	Down
XM_038117547.2	0.0117618	-0.642749	Down
XM_038113903.2	0.0118613	-0.532718	Down
XM_011555991.3	0.011881	-2.56025	Down
XM_011556953.3	0.0119874	-0.517319	Down
XM_038115593.2	0.0120963	-1.06889	Down
XM_048626550.1	0.0122387	-0.612248	Down
XR_007266513.1	0.0123244	-1.04415	Down
XM_038112652.2	0.0123727	-1.86351	Down
XM_048626131.1	0.0124326	-0.872211	Down
XM_048631436.1	0.0125917	-1.60567	Down
XM_038112517.2	0.012761	-0.624491	Down
XM_048624563.1	0.012819	-0.641654	Down
XM_038113573.2	0.0130004	-0.809168	Down
XM_038109175.2	0.0131048	-0.526425	Down
XM_048626614.1	0.0132293	-0.772629	Down
XM_038121219.2	0.0135325	-0.551693	Down
XM_038115396.2	0.0138211	-0.665426	Down
XM_048622387.1	0.013972	-0.78597	Down
XM_048625817.1	0.0140456	-0.513351	Down
XM_011558760.3	0.0140974	-0.708009	Down
XM_038110139.2	0.0140974	-0.638518	Down
XM_048625308.1	0.0143045	-1.58893	Down
XM_011553993.3	0.0143567	-0.509678	Down
XM_011558153.3	0.0144973	-0.54867	Down
XM_038107483.2	0.014706	-0.518995	Down
XM_048627200.1	0.0150905	-1.01397	Down
XM_048625875.1	0.0150905	-0.54051	Down
XM_011554383.3	0.0151642	-0.690665	Down
XM_048623219.1	0.0155289	-0.808395	Down
XM_011551167.3	0.0155621	-0.68967	Down
XM_038105619.2	0.0156104	-0.742525	Down
XM_048629799.1	0.0156621	-0.643288	Down
XR_007267765.1	0.0156656	-1.34442	Down
XM_038121207.2	0.0157205	-0.567317	Down
XM_048632649.1	0.0157455	-0.536734	Down
XM_048630402.1	0.0159918	-0.519442	Down
XM_048624115.1	0.0166624	-0.524916	Down
XM_011557632.3	0.016825	-0.88762	Down
XM_048624289.1	0.0171533	-0.990251	Down
XM_048627014.1	0.0171977	-0.55331	Down
XM_048627125.1	0.0178785	-1.66078	Down
XM_011551807.3	0.0178786	-0.508707	Down
XM_038108418.2	0.0179706	-0.66209	Down
XM_038108841.2	0.0181182	-0.854671	Down
XM_011570779.3	0.0184468	-0.620694	Down
XM_048625918.1	0.0189484	-0.501934	Down
XM_038113653.2	0.0190558	-0.788436	Down
XM_048623801.1	0.0191888	-1.30364	Down
XM_011554102.3	0.0192977	-0.507031	Down
XM_048627527.1	0.0193568	-0.519905	Down
XM_048628676.1	0.0196675	-0.620989	Down
XM_011557156.3	0.0197558	-0.679242	Down
XM_011557466.3	0.0197619	-0.609692	Down
XM_038108097.2	0.0198603	-0.53804	Down
XM_048629353.1	0.0198603	-1.02988	Down
XM_038108711.2	0.020705	-0.519906	Down
XM_048621879.1	0.0207157	-0.659726	Down
XM_048633564.1	0.0208391	-0.516068	Down
XM_048629408.1	0.0212446	-1.37962	Down
XM_048629961.1	0.0213395	-0.845232	Down
XM_011553604.3	0.0213653	-0.556837	Down
XR_007267547.1	0.0218381	-1.47139	Down
XM_038118350.2	0.0219794	-0.76235	Down
XM_038118083.2	0.0219794	-0.590125	Down
XM_038112891.2	0.0220163	-0.525995	Down
XM_048624759.1	0.0223304	-0.662558	Down
XM_048625382.1	0.0224329	-0.556174	Down
XM_011567066.3	0.0228303	-0.572305	Down
XM_048629935.1	0.0231647	-0.567161	Down
XR_007266733.1	0.0233238	-1.08207	Down
XM_011564559.3	0.0233259	-0.713525	Down
XR_007266921.1	0.0233844	-1.20154	Down
XM_048629952.1	0.0240101	-0.775338	Down
XM_038117961.2	0.0245873	-0.54681	Down
XM_011563271.3	0.0246226	-0.601512	Down
XM_048622633.1	0.0246996	-0.58125	Down
XM_011553265.3	0.0249137	-0.521903	Down
XM_011560794.3	0.0251198	-0.623855	Down
XM_048630005.1	0.0251309	-0.565428	Down
XM_048622441.1	0.0254196	-0.739397	Down
XM_038118658.2	0.0254651	-0.748124	Down
XM_038108095.2	0.0257483	-0.810865	Down
XM_038113485.2	0.025796	-0.515879	Down
XM_048626188.1	0.0258712	-0.636487	Down
XM_011562136.3	0.0266792	-0.55277	Down
XM_048632669.1	0.0268357	-0.583387	Down
XM_011562745.3	0.0276056	-0.506497	Down
XM_011559636.3	0.0276077	-0.628702	Down
XM_048625335.1	0.0281654	-0.507714	Down
XM_011564564.3	0.0281707	-0.606272	Down
XM_038122040.2	0.0286169	-1.03272	Down
XM_048629414.1	0.028932	-0.571223	Down
XM_011563672.3	0.0290581	-0.583308	Down
XM_011564734.3	0.029345	-0.54003	Down
XM_038106697.2	0.0298181	-0.593473	Down
XM_048622408.1	0.0298623	-0.582058	Down
XM_038117937.2	0.0300161	-0.531717	Down
XM_038108340.2	0.0302016	-0.562029	Down
XM_048622148.1	0.0305204	-0.850601	Down
XM_048631268.1	0.0318681	-0.513347	Down
XM_048621846.1	0.0320428	-0.757372	Down
XM_048630097.1	0.0321195	-0.753881	Down
XM_011565442.3	0.0326768	-1.35201	Down
XM_038122575.2	0.0330241	-0.565659	Down
XM_038120520.2	0.0332995	-1.60141	Down
XM_048631179.1	0.033532	-0.544969	Down
XM_038121369.2	0.0344065	-0.545594	Down
XM_048622045.1	0.0344149	-1.0183	Down
XM_048627236.1	0.0350482	-0.57645	Down
XM_038121432.2	0.035255	-0.618484	Down
XM_048622447.1	0.0354653	-1.69742	Down
XM_038111981.2	0.0355775	-0.555077	Down
XM_038105384.2	0.0361787	-0.586107	Down
XM_048628764.1	0.0368416	-0.645384	Down
XM_038110730.2	0.0369094	-0.504398	Down
XM_011565304.3	0.0371045	-0.511286	Down
XM_011565802.3	0.0377697	-0.525856	Down
XM_011564039.3	0.0378663	-0.514909	Down
XM_048624401.1	0.0379085	-0.742659	Down
XM_048631840.1	0.0380253	-1.12478	Down
XM_038111328.2	0.0381542	-0.679189	Down
XM_048626247.1	0.0381698	-0.641423	Down
XM_011552267.3	0.0382399	-1.0967	Down
XM_048632730.1	0.0382745	-0.515234	Down
XM_048626333.1	0.0384043	-0.71519	Down
XM_038121251.2	0.0385697	-0.708272	Down
NM_001309089.1	0.0390003	-0.570161	Down
XM_048633174.1	0.0391077	-0.523726	Down
XM_038117913.2	0.0392289	-0.883344	Down
XM_048622310.1	0.0394457	-0.590788	Down
XR_005254645.2	0.0396796	-0.533169	Down
XM_048625911.1	0.0398195	-0.63428	Down
XM_038121644.2	0.0399737	-0.704567	Down
XM_038110698.2	0.0400909	-0.511588	Down
XM_011564248.3	0.0401901	-0.549408	Down
XM_038108183.2	0.0406975	-0.669449	Down
XM_011569350.3	0.0407769	-1.15758	Down
XM_038118969.2	0.0414471	-1.12349	Down
XM_011552624.3	0.0422788	-0.535331	Down
XM_048626701.1	0.0429403	-0.55265	Down
XM_011552568.3	0.0436171	-1.11959	Down
XM_048629099.1	0.0437028	-0.705809	Down
XM_048632467.1	0.0438517	-0.557438	Down
XM_048631920.1	0.0440019	-0.521761	Down
XM_048625662.1	0.0440146	-0.78452	Down
XM_011558987.3	0.0440237	-0.516245	Down
XM_048631864.1	0.0440507	-1.33547	Down
XM_011558320.3	0.0440587	-0.621686	Down
XM_011570702.3	0.0445555	-0.823431	Down
XM_011564077.3	0.0449199	-0.732206	Down
XM_038106453.2	0.0450731	-0.593782	Down
XM_048622588.1	0.0451546	-0.50767	Down
XM_048626850.1	0.0453178	-0.57443	Down
XM_011552019.3	0.0453178	-0.580305	Down
XM_048624147.1	0.045747	-0.518958	Down
XM_011563766.3	0.0465614	-1.22669	Down
XM_038122100.2	0.0465614	-0.656809	Down
XM_048629631.1	0.0465728	-1.01078	Down
XM_011557327.3	0.0465775	-0.59622	Down
XM_048625886.1	0.0469743	-0.52218	Down
XM_038118716.2	0.0473724	-1.45029	Down
XM_038118990.2	0.0490108	-1.36268	Down
XM_011553831.3	0.0490203	-0.654459	Down
XM_038105634.2	0.0491835	-2.75061	Down
XM_048622881.1	0.049366	-0.993484	Down
XM_038114699.2	0.0496955	-1.5933	Down
XM_011564032.3	0.0496955	-1.35133	Down
XM_048626157.1	2.27973e-21	2.40662	Up
XM_038111087.2	8.65814e-21	5.82182	Up
XM_038116676.2	6.35117e-16	1.47449	Up
XM_038115672.2	4.81762e-13	1.34242	Up
XM_011554035.3	1.10233e-11	1.80676	Up
XM_038105373.2	2.39339e-11	1.58732	Up
XM_048629010.1	3.27444e-11	1.43773	Up
XM_038111641.2	3.72169e-11	1.80027	Up
XM_011567427.3	3.75714e-11	1.56561	Up
XM_038117825.2	3.75714e-11	1.74746	Up
XM_038120722.2	3.75714e-11	1.63886	Up
XM_011563006.3	5.61459e-11	1.92136	Up
XM_048627404.1	9.5428e-11	1.67999	Up
XM_048631635.1	9.5428e-11	1.71377	Up
XM_038120568.2	1.00743e-10	1.473	Up
XM_011560424.3	1.07233e-10	1.66833	Up
XM_038118375.2	1.07233e-10	1.52171	Up
XM_011566647.3	1.7052e-10	2.14125	Up
XM_011551310.3	2.67552e-10	3.9368	Up
XM_048630572.1	3.91023e-10	1.54371	Up
XM_048631317.1	4.58418e-10	1.65917	Up
XM_011563674.3	4.70251e-10	1.67549	Up
XM_011564523.3	4.7783e-10	1.66054	Up
XM_038118206.2	6.93146e-10	1.2878	Up
XM_048626295.1	8.80953e-10	1.33353	Up
XM_038114788.2	1.03595e-09	1.41298	Up
XM_011549998.3	1.22319e-09	1.52793	Up
XM_038107697.2	1.82309e-09	1.33575	Up
XM_048624424.1	2.13997e-09	3.02998	Up
XM_011550528.3	4.05596e-09	1.99815	Up
XM_038108753.2	7.07211e-09	1.30447	Up
XM_038113562.2	1.184e-08	0.964569	Up
XM_038118714.2	1.184e-08	1.33339	Up
XM_038107110.2	1.28512e-08	1.67617	Up
XM_048628750.1	1.69551e-08	0.862308	Up
XM_048628174.1	1.8714e-08	1.44551	Up
XM_038107634.2	1.8714e-08	2.34793	Up
XM_048621554.1	2.08182e-08	1.77383	Up
XM_011555899.3	2.56869e-08	1.99374	Up
XM_048621616.1	6.32724e-08	1.63692	Up
XM_038111469.2	6.36041e-08	1.33289	Up
XM_048623191.1	6.47486e-08	1.84547	Up
XM_048623702.1	6.47486e-08	1.28628	Up
XM_048622439.1	6.54691e-08	1.72614	Up
XM_048626072.1	6.54967e-08	1.10154	Up
XM_048631652.1	7.49388e-08	1.48729	Up
XM_048632315.1	7.49388e-08	1.28652	Up
XM_048632338.1	8.94371e-08	1.43349	Up
XM_011570827.3	9.0693e-08	1.63965	Up
XM_038116043.2	1.06572e-07	1.32898	Up
XM_011554215.3	1.06572e-07	1.05249	Up
XM_011563358.3	1.40866e-07	0.901266	Up
XM_048628211.1	1.46736e-07	1.50972	Up
XM_038118602.2	1.48443e-07	0.872785	Up
XM_011561655.3	1.81918e-07	0.91276	Up
XM_011570179.3	1.8311e-07	1.61928	Up
XM_048627923.1	1.84089e-07	1.36828	Up
XM_048633409.1	1.92849e-07	1.21802	Up
XM_011559313.3	2.17092e-07	1.63817	Up
XM_048625416.1	2.61444e-07	1.43684	Up
XM_011558329.3	2.68358e-07	1.39541	Up
XM_038119918.2	2.81251e-07	0.884155	Up
XM_038112929.2	2.86958e-07	2.78268	Up
XM_048625966.1	3.29534e-07	1.04033	Up
XM_048627126.1	3.65776e-07	3.12355	Up
XM_048628567.1	3.65776e-07	1.4537	Up
XM_048632052.1	3.66737e-07	1.26903	Up
XM_038106059.2	3.66737e-07	1.51873	Up
XM_038119146.2	3.9681e-07	0.794977	Up
XM_011565492.3	4.06357e-07	3.71272	Up
NM_001309114.1	4.57836e-07	0.888828	Up
XM_038115143.2	4.97871e-07	1.15501	Up
XM_011556309.3	5.10573e-07	1.52118	Up
XM_048630281.1	5.10573e-07	1.16024	Up
XM_011558041.3	5.42944e-07	1.69669	Up
XM_011559789.3	5.97004e-07	1.22552	Up
XM_011563810.3	6.03279e-07	0.86698	Up
XM_038118093.2	6.07374e-07	0.663111	Up
XM_011551802.3	6.525e-07	0.762267	Up
XM_048631781.1	6.60834e-07	1.77713	Up
XM_048629006.1	6.68826e-07	1.37966	Up
XM_048624540.1	7.27467e-07	1.80643	Up
XM_011552563.3	8.02619e-07	1.69544	Up
XM_011551441.3	8.48083e-07	1.39012	Up
XM_011559266.3	9.07069e-07	0.813922	Up
XM_048629885.1	9.09161e-07	0.799653	Up
XM_048626066.1	1.05299e-06	1.25959	Up
XM_048630518.1	1.08626e-06	1.41603	Up
XM_038119886.2	1.25059e-06	1.22903	Up
XM_011561357.3	1.25652e-06	1.23059	Up
XM_038114177.2	1.32366e-06	0.924896	Up
XM_011555700.3	1.40948e-06	1.64192	Up
XM_011564107.3	1.40948e-06	1.70438	Up
XM_011556680.3	1.92886e-06	1.61302	Up
XM_011571051.3	1.92886e-06	0.735476	Up
XM_011559871.3	1.96503e-06	1.69732	Up
XM_048626056.1	1.96503e-06	1.93862	Up
XM_038118277.2	2.19857e-06	0.809035	Up
XM_048625110.1	2.34576e-06	0.72763	Up
XM_048629260.1	2.50664e-06	0.825868	Up
XM_048622860.1	2.60807e-06	1.20871	Up
XM_011561142.3	2.78935e-06	3.66789	Up
XM_048628826.1	2.78935e-06	1.65087	Up
XM_048632462.1	2.94527e-06	0.771135	Up
XM_011558242.3	2.98853e-06	1.6387	Up
XM_038120968.2	3.36754e-06	1.70939	Up
XM_011564297.3	3.54601e-06	0.840178	Up
XM_011554922.3	3.77189e-06	1.36012	Up
XM_048623275.1	4.33408e-06	1.3474	Up
XM_048621889.1	4.49265e-06	1.429	Up
XM_011558101.3	4.52405e-06	1.16373	Up
XM_011555025.3	4.75967e-06	1.01269	Up
XM_048622760.1	4.94252e-06	1.50424	Up
XM_048623498.1	5.67905e-06	1.22445	Up
XM_011552767.3	5.99742e-06	1.23938	Up
XM_038112120.2	6.81585e-06	0.71989	Up
XM_011552557.3	6.97149e-06	1.42921	Up
XM_011559882.3	7.74581e-06	1.78379	Up
XM_011555086.3	7.74581e-06	0.88893	Up
XM_048624819.1	8.37464e-06	0.795309	Up
XM_011556401.3	8.69925e-06	1.62607	Up
XM_048623649.1	9.43975e-06	1.08281	Up
XM_038107550.2	9.95087e-06	1.62861	Up
XM_048628997.1	1.00444e-05	0.706205	Up
XM_048625474.1	1.04817e-05	1.44754	Up
XM_048626338.1	1.17903e-05	4.68361	Up
XM_048628976.1	1.20865e-05	0.729276	Up
XM_048627838.1	1.2385e-05	0.962373	Up
XR_005254278.2	1.25365e-05	1.32814	Up
XM_011554788.3	1.28015e-05	1.72525	Up
XM_038120855.2	1.29674e-05	1.17792	Up
XM_038108883.2	1.3272e-05	1.53986	Up
XM_048622086.1	1.50149e-05	1.3311	Up
XM_011570177.3	1.50238e-05	0.715909	Up
XM_038109808.2	1.53907e-05	1.56604	Up
XM_048621574.1	1.53907e-05	0.738756	Up
XM_011553686.3	1.56102e-05	1.4602	Up
XM_011550633.3	1.61288e-05	1.33446	Up
XR_007267116.1	1.64419e-05	1.00698	Up
XM_048629803.1	1.82553e-05	0.661826	Up
XM_048628090.1	2.02488e-05	1.4868	Up
XM_011551288.3	2.07341e-05	1.31533	Up
XM_038109472.2	2.07404e-05	2.19788	Up
XM_038119737.2	2.12714e-05	0.741555	Up
XM_038109043.2	2.1765e-05	1.56683	Up
XM_048626494.1	2.22781e-05	1.56992	Up
XM_011569306.3	2.29871e-05	1.03618	Up
XM_048622793.1	2.32285e-05	0.936427	Up
XM_011563321.3	2.42336e-05	1.30953	Up
XM_011570667.3	2.46612e-05	0.792599	Up
XM_038111500.2	2.4696e-05	1.10604	Up
XM_048626873.1	2.57381e-05	1.13905	Up
XM_048631247.1	2.63554e-05	0.787108	Up
XM_011558516.3	2.68634e-05	1.52646	Up
XM_011549774.3	2.87806e-05	1.16695	Up
XM_011557238.3	3.12406e-05	1.64444	Up
XM_011552483.3	3.17727e-05	1.81746	Up
XM_011560736.3	3.17886e-05	1.53713	Up
XM_048631339.1	3.3008e-05	1.17585	Up
XM_011563412.3	3.3008e-05	1.76945	Up
XM_011562490.3	3.32196e-05	1.37545	Up
XM_048625732.1	3.41373e-05	1.42405	Up
XM_038108451.2	3.84994e-05	1.40131	Up
XM_048624940.1	3.96049e-05	1.1483	Up
XM_038118618.2	4.0189e-05	0.657611	Up
XM_048626149.1	4.0189e-05	0.935721	Up
XM_048631667.1	4.28035e-05	0.783234	Up
XM_011557334.3	4.40947e-05	1.10145	Up
XM_011563664.3	4.51929e-05	1.26552	Up
XM_038118075.2	4.68101e-05	1.62138	Up
XM_048633317.1	4.68902e-05	1.32052	Up
NM_001305489.1	4.85069e-05	0.713058	Up
XM_038115991.2	4.90795e-05	0.635941	Up
XM_038113178.2	5.73781e-05	2.34718	Up
XM_011555297.3	5.79031e-05	1.19488	Up
XM_048631379.1	5.79031e-05	0.932506	Up
XM_038112180.2	5.84445e-05	1.02708	Up
XM_011557529.3	6.87834e-05	1.49968	Up
XM_038113086.2	7.15751e-05	0.623888	Up
XM_048627484.1	7.2461e-05	0.989601	Up
XM_048630414.1	7.42552e-05	1.27412	Up
XM_011550669.3	7.48167e-05	1.26663	Up
XM_011564097.3	8.0535e-05	1.70239	Up
XM_038112428.2	8.60686e-05	1.49394	Up
XM_048631862.1	8.64423e-05	0.615197	Up
XM_048624371.1	9.18052e-05	1.59271	Up
XM_048631705.1	9.26397e-05	1.32976	Up
XM_011549741.3	9.54379e-05	1.0006	Up
XM_048622759.1	9.61746e-05	1.09368	Up
XM_011562476.3	0.000104821	1.16086	Up
XM_011564748.3	0.000107172	1.03917	Up
XM_011549509.3	0.000114675	0.966535	Up
XM_038112248.2	0.000114675	1.50642	Up
XM_048631533.1	0.000118921	0.690768	Up
XM_048628323.1	0.000121269	1.27481	Up
XM_048632132.1	0.000121453	1.66226	Up
XM_011557798.3	0.000123307	1.14326	Up
XM_038118202.2	0.000124143	1.7265	Up
XM_011554242.3	0.000126511	1.46102	Up
XM_048624481.1	0.000126762	1.07806	Up
XM_038106779.2	0.000135909	3.92912	Up
XM_038106559.2	0.000136058	1.08748	Up
XM_011566223.3	0.000136256	1.27839	Up
XM_038113607.2	0.000138196	1.05898	Up
XM_011555202.3	0.000139613	0.648592	Up
XM_038117964.2	0.000141644	1.01076	Up
XM_011557003.3	0.000144377	0.688431	Up
XM_048625716.1	0.000144597	1.14803	Up
XM_011565729.3	0.000147535	0.844247	Up
XM_011571047.3	0.00015698	1.29481	Up
XM_048622203.1	0.000157461	0.986047	Up
XM_011553956.3	0.000161242	1.38414	Up
XM_048632647.1	0.00016356	3.99436	Up
XM_038117142.2	0.000171078	0.806069	Up
XM_038105315.2	0.000177332	1.04296	Up
XM_048627668.1	0.000182604	1.12237	Up
XM_048625645.1	0.000184255	0.675723	Up
XR_007267027.1	0.000186007	0.730633	Up
XM_011552505.3	0.000186007	0.991381	Up
XM_011554013.3	0.000186007	1.27904	Up
XM_011566377.3	0.000189658	1.59898	Up
XM_038111350.2	0.000192565	1.01607	Up
XM_011550632.3	0.000195931	1.15427	Up
XM_011565271.3	0.000201409	0.997629	Up
XM_011549639.3	0.000201789	0.95709	Up
XM_048629662.1	0.000204178	0.852812	Up
XM_048624265.1	0.000205903	1.13852	Up
XM_011562140.3	0.000211919	1.16474	Up
XM_011565832.3	0.000215879	0.903247	Up
XM_048622806.1	0.000217463	0.803606	Up
XM_048631290.1	0.000221561	1.46247	Up
XM_048628632.1	0.00023002	0.887261	Up
XM_011565114.3	0.000238521	0.87219	Up
XM_048629570.1	0.000242979	4.80582	Up
XM_011563688.3	0.000245092	1.09478	Up
XM_011562652.3	0.000245985	0.654299	Up
XM_011564462.3	0.000245985	0.823563	Up
XM_038111801.2	0.000248771	0.871969	Up
XM_011559222.3	0.000257061	1.16859	Up
XM_011551164.3	0.000259323	0.845691	Up
XM_048628144.1	0.000279369	1.00557	Up
XM_038117502.2	0.000279405	2.50382	Up
XM_048622497.1	0.000285794	1.18976	Up
XM_048623021.1	0.000298768	1.40856	Up
XM_038115572.2	0.00031366	1.22835	Up
XM_011557345.3	0.00031366	0.687325	Up
XM_011565820.3	0.000318025	1.06981	Up
XM_011562964.3	0.000324251	0.947978	Up
XM_038118715.2	0.000325083	0.981245	Up
XM_011569986.3	0.000331214	0.83941	Up
XM_011556749.3	0.000331214	0.984297	Up
XM_011551805.3	0.000332619	1.05855	Up
XM_048631507.1	0.000337297	1.39837	Up
XM_011555822.3	0.000342406	0.963325	Up
XM_038120740.2	0.000346882	0.744673	Up
XM_038109458.2	0.000366071	0.53435	Up
XM_048623619.1	0.000379948	0.989809	Up
XM_038105935.2	0.000399301	1.16096	Up
XM_011563246.3	0.000407045	1.06876	Up
XM_011551281.3	0.000407159	0.961717	Up
XM_011559166.3	0.000408741	0.585744	Up
XM_011558759.3	0.000409693	1.74743	Up
XM_048626309.1	0.000429067	1.06688	Up
XM_048631877.1	0.000447933	1.84748	Up
XM_048633103.1	0.000452865	0.915734	Up
XM_038119461.2	0.000459527	0.698656	Up
XM_048625815.1	0.000476527	0.868421	Up
XM_038108818.2	0.000483877	1.56745	Up
XM_038106336.2	0.000492817	0.853958	Up
XM_048624036.1	0.000527014	0.839136	Up
XM_048621993.1	0.00052861	0.563144	Up
XM_038105660.2	0.00053127	1.188	Up
XM_038121335.2	0.000555639	1.09544	Up
XM_048632281.1	0.000560203	0.758815	Up
XM_048621660.1	0.000560203	0.583023	Up
XM_011556788.3	0.000560203	0.993917	Up
XM_011560086.3	0.00058745	0.847154	Up
XM_048625890.1	0.000587515	1.47498	Up
XR_007267500.1	0.000596787	0.571816	Up
XM_038121034.2	0.000632532	0.607903	Up
XR_007267675.1	0.000636295	1.03374	Up
XM_048632496.1	0.000636295	1.04077	Up
XM_011570731.3	0.000658244	1.23246	Up
XM_011549695.3	0.000658244	0.68033	Up
XM_038106354.2	0.000659303	0.835906	Up
XM_011565048.3	0.000659303	0.763035	Up
XM_011551286.3	0.000697594	0.865864	Up
XM_048630682.1	0.000702624	1.0095	Up
XM_011557204.3	0.000790071	0.736178	Up
XM_011561120.3	0.000810371	1.92493	Up
XM_048631764.1	0.000811593	0.721815	Up
XM_048624910.1	0.000837937	0.731113	Up
XM_048629497.1	0.000839908	0.842192	Up
XM_038115142.2	0.00084431	1.42872	Up
XR_007266450.1	0.000848887	0.578924	Up
XM_048629299.1	0.000859611	0.97045	Up
XM_038108959.2	0.000862697	0.834494	Up
XM_011566259.3	0.000875554	0.816907	Up
XM_048629981.1	0.00088874	0.924273	Up
XM_011559626.3	0.00088874	0.893357	Up
XM_038109066.2	0.00088874	0.633962	Up
XM_038117322.2	0.000924325	2.21618	Up
XM_048623167.1	0.000930027	3.93055	Up
XM_038113800.2	0.000946114	1.11232	Up
XM_048633652.1	0.000971743	1.18302	Up
XM_048630061.1	0.000976584	0.602204	Up
XM_011559898.3	0.000990961	0.96602	Up
XM_048631291.1	0.0010128	0.737729	Up
XM_011558413.3	0.00104055	0.970331	Up
XM_011557956.3	0.00104095	1.31871	Up
XM_011558240.3	0.00105855	0.848077	Up
XM_038111253.2	0.0010668	1.01874	Up
XM_011565508.3	0.0010848	0.732888	Up
XM_048629867.1	0.00109755	1.08427	Up
XM_011563831.3	0.00111133	1.04922	Up
XM_011565069.3	0.00112413	0.831914	Up
XM_048626642.1	0.00112447	0.925751	Up
XM_048624240.1	0.00112447	1.91071	Up
XM_048628829.1	0.00114705	1.28379	Up
XM_048624402.1	0.00115525	2.84026	Up
XM_011570170.3	0.00119063	0.68504	Up
XM_011557985.3	0.00119063	0.697646	Up
XM_048621549.1	0.00122847	0.998974	Up
XM_038111503.2	0.00122981	1.91119	Up
XM_038114378.2	0.00124696	0.923994	Up
XM_048622421.1	0.00125906	1.19677	Up
XM_038121292.2	0.00129042	0.587724	Up
XM_011566406.3	0.00130363	1.27207	Up
XM_038106619.2	0.00135395	0.841211	Up
NM_001305515.1	0.00137171	0.561761	Up
XR_005253952.2	0.00138066	0.533947	Up
XM_011551737.3	0.00139439	0.770159	Up
XM_011555934.3	0.00140134	0.801989	Up
XM_048622671.1	0.00142493	1.11242	Up
XM_038120552.2	0.00142493	0.872668	Up
XM_038108494.2	0.00142493	0.868456	Up
XM_011565810.3	0.00145806	0.834729	Up
XM_048627658.1	0.00146817	1.00685	Up
XM_011569666.3	0.00147746	0.959109	Up
XM_011557583.3	0.00148479	0.678276	Up
XM_038108023.2	0.00151469	0.51669	Up
XM_038112312.2	0.00154023	0.594831	Up
XM_038117507.2	0.00157936	0.810223	Up
XM_038118483.2	0.0016262	0.670634	Up
XM_048624378.1	0.0016527	2.86817	Up
XM_048629901.1	0.00165406	0.663969	Up
XM_048624713.1	0.00165759	1.00235	Up
XM_011563397.3	0.00168039	3.20358	Up
XM_048631500.1	0.00169014	1.08942	Up
XM_011553953.3	0.00169014	0.670851	Up
XM_048632511.1	0.00171674	0.569835	Up
XM_048624407.1	0.00173992	1.08978	Up
XM_011552481.3	0.00175506	0.996495	Up
XM_048627841.1	0.00175506	0.906808	Up
XM_011570565.3	0.00182504	0.686384	Up
XM_011560861.3	0.00183568	0.783718	Up
XM_011557026.3	0.00183656	1.55743	Up
XM_011570356.3	0.0018506	0.829258	Up
XM_038106772.2	0.00185181	0.703211	Up
XM_011556290.3	0.00186571	1.38785	Up
XM_011565035.3	0.00186913	0.960489	Up
XM_038116151.2	0.00187123	1.37324	Up
XM_038118341.2	0.00188658	0.842908	Up
XM_038109251.2	0.00190838	0.766407	Up
XM_048622611.1	0.00191146	1.15787	Up
XM_038117201.2	0.00191146	0.749349	Up
XM_011565742.3	0.00193234	1.76618	Up
XM_011562936.3	0.00195332	0.590309	Up
XM_048626070.1	0.00200291	1.25216	Up
XM_038120980.2	0.00200369	0.770018	Up
XM_038122278.2	0.00200369	0.923658	Up
XM_038109815.2	0.00202646	0.544142	Up
XM_038108250.2	0.00206123	0.716843	Up
XM_011561758.3	0.00206324	0.891662	Up
XM_011559543.3	0.00207448	0.791117	Up
XM_048624562.1	0.00218182	0.566896	Up
XM_048632035.1	0.00218633	0.763621	Up
XM_048627791.1	0.00221905	1.93623	Up
XM_048629054.1	0.00225111	0.659019	Up
XM_048630708.1	0.00225731	0.928478	Up
XM_048623624.1	0.00229033	0.88976	Up
XM_011570772.3	0.0023013	1.33728	Up
XM_048623314.1	0.00232317	0.542168	Up
XM_011562397.3	0.00235551	1.16328	Up
XM_011552545.3	0.00241182	1.23108	Up
XM_011558576.3	0.0024531	1.39097	Up
XM_011562036.3	0.00258069	0.56795	Up
XM_011553185.3	0.00260915	0.663984	Up
XM_011557197.3	0.00265954	0.867289	Up
XM_048623718.1	0.00267287	0.548087	Up
XR_007267668.1	0.00267287	2.24987	Up
XM_038108297.2	0.00269793	1.07891	Up
XM_048629855.1	0.00272066	0.944797	Up
XM_038112249.2	0.00272775	0.884576	Up
XM_048625462.1	0.00272924	0.757996	Up
XR_007268025.1	0.00277228	0.665608	Up
XM_011562642.3	0.00289693	0.703074	Up
XM_038106107.2	0.00292709	1.00323	Up
XM_048626790.1	0.00293167	1.16489	Up
XM_038117215.2	0.00306215	1.0117	Up
XM_011557658.3	0.00307217	1.05183	Up
XM_011562682.3	0.00313877	0.707775	Up
XM_038117040.2	0.00315367	0.917777	Up
XM_038118475.2	0.00316002	2.5635	Up
XM_011554786.3	0.00317537	0.548502	Up
XM_011552093.3	0.00323613	0.550464	Up
XM_048631159.1	0.00328566	0.520928	Up
XM_011565288.3	0.00328705	1.0112	Up
XM_038120818.2	0.00332593	1.16177	Up
XM_048623738.1	0.00336971	1.02739	Up
XM_011570129.3	0.00341309	0.670726	Up
XM_048624896.1	0.00345724	0.879712	Up
XM_048622353.1	0.00345724	0.580669	Up
XM_048624437.1	0.00345816	1.83957	Up
XM_048624952.1	0.00353407	0.669322	Up
XM_048629314.1	0.00359775	0.879889	Up
XM_011569684.3	0.00368618	0.824514	Up
XM_038108391.2	0.00375434	0.571735	Up
XM_011567505.3	0.00376081	0.767797	Up
XM_011562891.3	0.00376081	0.94303	Up
XM_038113126.2	0.00383532	0.54385	Up
XM_048624732.1	0.00391586	0.909643	Up
XM_048622232.1	0.00394424	1.14446	Up
XM_048629225.1	0.00395517	0.775875	Up
XM_038115400.2	0.00405113	0.766258	Up
XM_011552685.3	0.00405113	1.1292	Up
XM_048626711.1	0.00405113	1.11629	Up
XM_011558833.3	0.00407594	1.0049	Up
XM_048627862.1	0.00411409	0.630933	Up
XM_048621615.1	0.00416201	0.901152	Up
XR_007267216.1	0.00417328	1.10731	Up
XM_011555696.3	0.00417328	0.809593	Up
XM_038118825.2	0.00420532	0.821263	Up
XM_048628212.1	0.00422886	0.642061	Up
XM_038112569.2	0.00424524	0.965061	Up
XM_048622089.1	0.00436767	1.00898	Up
XM_011568006.3	0.00437619	0.539053	Up
XM_011556310.3	0.00452344	0.781594	Up
XM_048629280.1	0.00455013	0.709178	Up
XM_038119189.2	0.00459787	0.673576	Up
XM_048628607.1	0.0048027	0.998055	Up
XM_038117293.2	0.00486187	1.03299	Up
XM_038121032.2	0.00489324	0.825992	Up
XM_011560402.3	0.00492818	0.933971	Up
XM_048630143.1	0.0049627	0.569068	Up
XM_011565037.3	0.00496738	1.13145	Up
XR_007266721.1	0.00508632	0.940517	Up
XM_048628621.1	0.00519858	1.10466	Up
XM_011557341.3	0.0052048	0.788609	Up
XM_038115931.2	0.00536869	0.91682	Up
XM_038112216.2	0.0054014	0.527315	Up
XM_048623587.1	0.00548202	0.984242	Up
XM_048628003.1	0.00548202	0.612908	Up
XM_048630264.1	0.00549792	0.700008	Up
XM_048621783.1	0.00554428	0.78208	Up
XM_038108275.2	0.00555967	0.765635	Up
XM_048621656.1	0.0055608	1.02093	Up
XM_011550406.3	0.00563261	0.810223	Up
XM_048623516.1	0.00568493	0.590733	Up
XM_048626601.1	0.00583435	1.27402	Up
XM_048631637.1	0.00594687	1.07211	Up
XM_011557425.3	0.00609599	0.717591	Up
XM_048623058.1	0.00617723	0.620903	Up
XM_038117198.2	0.0062011	0.657932	Up
XR_007267427.1	0.00641826	1.18947	Up
XM_048628149.1	0.00649385	0.983324	Up
XM_011566454.3	0.00670639	0.788854	Up
XR_007267697.1	0.00671972	0.840247	Up
XM_011551300.3	0.00674798	1.839	Up
XM_048625644.1	0.00675514	0.51143	Up
XM_011553605.3	0.00691074	0.920881	Up
XM_048624336.1	0.00693604	0.582876	Up
XM_011554569.3	0.00695946	0.503776	Up
XM_011566035.3	0.0070878	1.07548	Up
XM_038117935.2	0.00712801	0.537482	Up
XM_048623158.1	0.00713848	0.749509	Up
XM_038114965.2	0.00715219	1.60149	Up
XM_048623495.1	0.00716109	0.710875	Up
XR_007266364.1	0.00717657	0.573898	Up
XM_038111289.2	0.00729639	1.36872	Up
XM_048622431.1	0.00732483	0.56362	Up
XM_048623537.1	0.00740381	0.633883	Up
XM_048627021.1	0.00743164	0.565504	Up
XM_038120507.2	0.00759421	0.515199	Up
XM_048628762.1	0.00764355	0.728483	Up
XM_048633397.1	0.00770663	1.19381	Up
XM_011552218.3	0.00779069	1.00304	Up
XM_048632671.1	0.00784792	0.742279	Up
XM_011562863.3	0.00793554	0.612852	Up
XM_048626013.1	0.00796654	0.698018	Up
XM_048629812.1	0.00806696	0.931166	Up
XM_048626407.1	0.00808443	0.683096	Up
XM_038109387.2	0.00808443	2.08076	Up
XM_038117784.2	0.00808489	0.596297	Up
XM_048626207.1	0.00816606	0.603854	Up
XM_048625483.1	0.00821452	0.681769	Up
XM_048626134.1	0.00821452	1.52245	Up
XM_038108107.2	0.00823217	0.710669	Up
XM_011570543.3	0.00831502	0.842115	Up
XM_048624722.1	0.00832837	0.732237	Up
XM_038120269.2	0.00836894	0.799685	Up
XM_011563590.3	0.00837582	0.526189	Up
XM_011562191.3	0.00845056	0.728427	Up
XM_038111379.2	0.00867079	0.796084	Up
XM_011568775.3	0.00874238	0.605863	Up
XM_048623858.1	0.00880866	0.771317	Up
XM_048622325.1	0.00905102	0.51973	Up
XM_011563561.3	0.00911655	0.55311	Up
XM_048625430.1	0.00919942	0.637222	Up
XM_048629878.1	0.00930157	0.540514	Up
XM_038106580.2	0.00944597	0.568008	Up
XM_038106358.2	0.00946938	1.0428	Up
XM_011551529.3	0.00948429	0.856727	Up
XM_011564035.3	0.00949298	0.785975	Up
XM_038119826.2	0.00955572	0.591228	Up
XM_011560954.3	0.00956409	0.578403	Up
XM_048622517.1	0.00967378	0.646463	Up
XM_038117106.2	0.00991147	1.0199	Up
XM_011552368.3	0.00999763	1.44373	Up
XM_048626998.1	0.0101217	0.597293	Up
XM_048622646.1	0.010146	2.38888	Up
XM_038118582.2	0.0101881	1.13295	Up
XM_048622708.1	0.010214	0.76598	Up
XM_048623009.1	0.010214	0.746817	Up
XM_038106299.2	0.0104191	0.984988	Up
XM_038116219.2	0.0104966	1.03583	Up
XM_048631518.1	0.0105182	0.82986	Up
XM_011569942.3	0.010542	0.728828	Up
XM_038121353.2	0.0106174	0.605492	Up
XM_011553499.3	0.0106531	0.702479	Up
XM_011570617.3	0.0107054	0.867425	Up
XM_011559262.3	0.0107842	0.961335	Up
XM_038119594.2	0.0109386	1.04938	Up
XM_011554465.3	0.0109564	0.626147	Up
XM_011565653.3	0.0113695	0.554261	Up
XM_048631558.1	0.0117127	0.720195	Up
XM_011559085.3	0.0118488	0.721314	Up
XM_048627408.1	0.0120259	0.783881	Up
XM_011555061.3	0.01203	1.24512	Up
XM_048632602.1	0.0120963	0.59164	Up
XM_038112776.2	0.0123581	2.07961	Up
XM_048630225.1	0.0123581	0.608893	Up
XM_048630767.1	0.0125917	0.688866	Up
XM_038115371.2	0.0125947	0.911459	Up
XM_048624175.1	0.0125947	0.535325	Up
XM_048627298.1	0.012764	1.12079	Up
XM_011564121.3	0.0129212	0.747708	Up
XM_038115347.2	0.0130956	0.553032	Up
XM_048624135.1	0.0132293	1.02549	Up
XM_038121093.2	0.0132293	0.535725	Up
XM_038107955.2	0.0133047	1.01695	Up
XM_048629742.1	0.0133047	1.15076	Up
XM_011558127.3	0.0135311	1.27726	Up
XM_011549543.3	0.0135311	1.01819	Up
XM_048630533.1	0.0135325	0.598387	Up
XM_048622662.1	0.0137465	0.54672	Up
XM_048623377.1	0.01379	0.554638	Up
XM_038109099.2	0.0138358	0.757636	Up
XM_048629990.1	0.0138509	0.579992	Up
XM_011552308.3	0.0138663	0.817212	Up
XM_048625350.1	0.013901	0.614125	Up
XR_960497.3	0.0141911	0.844928	Up
XM_048627588.1	0.0143026	1.05292	Up
XM_048630224.1	0.014361	0.578337	Up
XM_011557991.3	0.014361	0.524248	Up
XM_048622495.1	0.0144139	0.786196	Up
XM_011565598.3	0.0144965	0.582652	Up
XM_048623971.1	0.0145026	1.40878	Up
XM_048623881.1	0.0145348	0.561199	Up
XM_038117260.2	0.0146148	1.32711	Up
XM_011558214.3	0.0148925	0.712592	Up
XM_011550675.3	0.0149948	0.661312	Up
XM_011566537.3	0.0150112	0.68075	Up
XM_038116986.2	0.0150961	0.981816	Up
XM_048626932.1	0.0152679	0.643691	Up
XM_048625769.1	0.0154633	0.564248	Up
XM_038121952.2	0.0159728	0.556656	Up
XM_048633266.1	0.0164518	0.618491	Up
XM_038107436.2	0.0165709	0.652828	Up
XM_011558346.3	0.0166624	1.14505	Up
XM_038111713.2	0.0166673	1.96847	Up
XM_011554543.3	0.0166938	1.06374	Up
XM_011563058.3	0.0167196	1.29605	Up
XM_038112795.2	0.0167513	0.528459	Up
XM_038111649.2	0.0176603	0.831996	Up
XM_011555278.3	0.0176834	0.666233	Up
XM_011554241.3	0.0178597	1.19953	Up
XM_011550393.3	0.0179378	0.616708	Up
XM_048625781.1	0.0179899	1.49798	Up
XM_048633235.1	0.0181182	0.615206	Up
XM_011551015.3	0.0184371	0.745479	Up
XM_048623565.1	0.0186323	1.73187	Up
XM_038114912.2	0.0186323	0.950333	Up
XM_048628483.1	0.0187432	0.634458	Up
XR_007266743.1	0.0187582	1.05463	Up
XM_038117920.2	0.0188257	0.921008	Up
XM_011558785.3	0.0189484	0.810947	Up
XM_038108376.2	0.0190558	0.660891	Up
XM_048628760.1	0.0191528	1.14006	Up
XM_011557023.3	0.0193568	0.692238	Up
XM_048623615.1	0.0193617	0.67947	Up
XM_048622812.1	0.0196892	0.927903	Up
XM_048621969.1	0.0197797	0.690077	Up
XM_048622484.1	0.0200135	2.55184	Up
XM_011565738.3	0.0201505	0.854258	Up
XM_011562049.3	0.0202852	0.548554	Up
XM_048627249.1	0.0207157	0.571763	Up
XM_048622551.1	0.0207885	0.50466	Up
XM_011557528.3	0.0209528	0.942019	Up
XR_007267289.1	0.0210318	1.36417	Up
XM_038106652.2	0.0210477	1.78784	Up
XM_048626233.1	0.0211238	1.17353	Up
XM_048633125.1	0.0212175	0.651942	Up
XM_011563743.3	0.0218381	0.705651	Up
XM_048626846.1	0.0220163	0.668586	Up
XM_011552572.3	0.0220163	0.921476	Up
XM_048631537.1	0.0220673	0.588931	Up
XM_048630576.1	0.0221096	0.953385	Up
XM_011563007.3	0.0221436	0.649579	Up
XM_011550173.3	0.0223306	0.775251	Up
XM_011562497.3	0.0223979	0.852474	Up
XM_048628000.1	0.0224171	0.52419	Up
XM_048622620.1	0.0224329	0.784983	Up
XM_038108716.2	0.0224329	0.608429	Up
XM_048625720.1	0.022501	1.45317	Up
XM_011563506.3	0.0225521	1.15637	Up
XM_011558556.3	0.0225521	0.61841	Up
XM_011557833.3	0.0228515	2.6871	Up
XM_038112422.2	0.0233543	0.901724	Up
XM_011560510.3	0.024123	0.840862	Up
XM_038109285.2	0.0242123	2.11202	Up
XM_011550944.3	0.0243175	3.05084	Up
XM_011557809.3	0.0246048	0.507275	Up
XM_038116791.2	0.0247196	0.600644	Up
XM_048624660.1	0.0250193	0.553852	Up
XM_048626271.1	0.025272	1.15091	Up
XM_038109240.2	0.0254833	0.573266	Up
XM_048631749.1	0.0254833	0.818137	Up
XM_048629957.1	0.0256366	0.503631	Up
XM_011557584.3	0.0257483	0.893547	Up
XM_011554818.3	0.0260753	0.511868	Up
XM_038120417.2	0.0260776	0.571178	Up
XM_011570794.3	0.0260886	0.706609	Up
XM_011553898.3	0.0261449	1.03218	Up
XM_011568209.3	0.0263799	0.748922	Up
XM_048629664.1	0.0263855	0.633419	Up
XM_011561240.3	0.0264486	0.59069	Up
XM_048627500.1	0.0266446	0.540217	Up
XM_038116968.2	0.0267605	0.788641	Up
XM_048628151.1	0.0268357	0.663701	Up
XM_048625846.1	0.0268948	0.704528	Up
XM_038118558.2	0.0269126	0.81174	Up
XM_038114534.2	0.0274085	0.519447	Up
XM_048621629.1	0.0274756	0.808874	Up
XM_011564231.3	0.0278353	1.60166	Up
XM_011570119.3	0.0282017	1.13597	Up
XM_048624279.1	0.0285955	0.611854	Up
XM_048623765.1	0.0288308	1.13414	Up
XM_048627417.1	0.0291144	0.540449	Up
XM_048631364.1	0.0291534	0.543628	Up
XM_048628577.1	0.0292028	0.611393	Up
XM_048630100.1	0.0292209	0.866107	Up
XM_048621869.1	0.0292209	0.686584	Up
XM_011558801.3	0.0292926	0.536314	Up
XM_048624878.1	0.0294193	0.747197	Up
XM_011559022.3	0.0296304	0.641746	Up
XM_038120259.2	0.0296776	0.657571	Up
XM_011556446.3	0.0298181	0.556197	Up
XM_048623450.1	0.0298465	0.818848	Up
XM_011559036.3	0.0298484	0.99688	Up
XM_048625396.1	0.0304677	0.753723	Up
XM_048629253.1	0.0308336	0.746772	Up
XM_048628471.1	0.0308921	0.840781	Up
XM_011552942.3	0.0310398	0.856521	Up
XM_011552207.3	0.0311193	0.542971	Up
XM_038113131.2	0.031295	0.945662	Up
XM_048631710.1	0.0314307	0.746018	Up
XM_048631354.1	0.0314307	0.607426	Up
XM_048633341.1	0.0317479	0.548175	Up
XM_038119022.2	0.0317667	1.15076	Up
XM_038118181.2	0.0320428	0.743121	Up
XM_011565395.3	0.0321157	1.10367	Up
XM_048630367.1	0.0324753	0.801841	Up
XM_011556816.3	0.032516	0.504292	Up
XR_960730.3	0.0326768	1.38369	Up
XM_038107231.2	0.0326768	1.61054	Up
XM_038119099.2	0.0331478	0.642781	Up
XM_048631560.1	0.0334039	0.754788	Up
XM_011550742.3	0.0335079	0.514785	Up
XM_038107949.2	0.034514	1.23228	Up
XM_038109074.2	0.034514	0.801921	Up
XM_011560962.3	0.0352952	0.53439	Up
XM_048633215.1	0.0353672	0.662042	Up
XM_048622756.1	0.0353965	0.819414	Up
XM_048629374.1	0.0353974	0.590374	Up
XM_048627697.1	0.0353999	0.550405	Up
XM_011559433.3	0.0354653	1.77881	Up
XM_048627080.1	0.0354898	2.08193	Up
XM_011559217.3	0.0363264	0.658238	Up
XM_011549928.3	0.0363614	0.638441	Up
XM_038109292.2	0.0363712	0.607263	Up
XM_048631715.1	0.0364347	0.971739	Up
XM_011564306.3	0.0365064	1.15363	Up
XM_038119761.2	0.0365123	0.61595	Up
XM_048621799.1	0.0367169	1.51181	Up
XM_038106368.2	0.0367742	0.78386	Up
XM_038120381.2	0.0370734	0.539408	Up
XM_011559855.3	0.0373712	0.619684	Up
XM_038108195.2	0.037397	0.664217	Up
XM_011553352.3	0.037529	0.719016	Up
XM_048622742.1	0.0379085	0.526703	Up
XM_011558944.3	0.0382399	2.44275	Up
XM_011565117.3	0.0382399	1.01864	Up
XM_011554924.3	0.038259	0.635457	Up
XM_048629906.1	0.0384043	1.41267	Up
XM_038107610.2	0.0384144	0.881564	Up
XM_038107981.2	0.038684	0.808842	Up
XM_048632162.1	0.0396796	0.60921	Up
XM_011557495.3	0.0398626	0.753019	Up
XM_011565507.3	0.0399706	0.501058	Up
XM_011552262.3	0.0401233	1.21222	Up
XM_011556014.3	0.0402171	0.62054	Up
XM_048624441.1	0.0403584	0.743139	Up
XM_011566222.3	0.0406233	0.564287	Up
XM_038108359.2	0.0408966	1.30435	Up
XM_048628417.1	0.0413672	0.526038	Up
XM_011560575.3	0.0413711	0.646991	Up
XM_048629554.1	0.0416115	1.06462	Up
XM_011553219.3	0.0419596	0.595964	Up
XM_011558070.3	0.0422296	0.863467	Up
XM_048633626.1	0.0425438	0.59214	Up
XM_038112508.2	0.0427552	0.581827	Up
XM_048627890.1	0.0430424	0.527929	Up
XM_038107716.2	0.0432527	0.761245	Up
XM_038120421.2	0.0435879	1.03501	Up
XM_048633147.1	0.0436816	0.735346	Up
XM_048622638.1	0.0437028	0.765685	Up
XM_011560655.3	0.0441754	0.769926	Up
XM_011563172.3	0.0441754	0.705392	Up
XM_011557995.3	0.0441754	0.755609	Up
XM_011561446.3	0.0442818	0.897696	Up
XM_011564250.3	0.0445295	0.661852	Up
XM_048625315.1	0.0445806	0.7127	Up
XM_038113369.2	0.0449932	0.868926	Up
XM_048623370.1	0.0451546	0.555607	Up
XM_048626643.1	0.0452393	0.990888	Up
XM_048624305.1	0.0452876	1.47933	Up
XM_048626822.1	0.0454139	0.638889	Up
XM_048624848.1	0.0457472	1.37457	Up
XM_011552487.3	0.045941	0.751588	Up
XM_038106645.2	0.0461421	1.2106	Up
XM_038114686.2	0.0463027	1.7542	Up
XM_011565670.3	0.0465614	0.507547	Up
XM_048624186.1	0.0465614	0.834074	Up
XM_048624922.1	0.0465614	0.509658	Up
XM_048623687.1	0.0465954	0.613858	Up
XM_011557725.3	0.0470871	0.671732	Up
XM_048623871.1	0.0472215	0.54217	Up
XM_011556157.3	0.0473724	0.530829	Up
XM_011565309.3	0.0477071	1.18673	Up
XM_048625812.1	0.0485642	0.620249	Up
XM_038106971.2	0.0487062	0.521217	Up
XM_011569003.3	0.049366	0.720075	Up
XM_048622088.1	0.0496322	0.989636	Up
XM_011562072.3	0.0498197	0.578395	Up
