# Supplementary material for: Dual interference with host neuropeptide signaling allows parasitoid wasp to hijack host sugar metabolism
Source: EMBO J. 2025 Nov 26;45(6):2030–50. doi: 10.1038/s44318-025-00636-5 (PMC12992715; doi:10.1038/s44318-025-00636-5)
Supplement: Supplementary file 5 — Source data Fig. 1 [file 44318_2025_636_MOESM5_ESM.zip]

Archive with 15 entries (13 files):
- Figure 1/
- __MACOSX/._Figure 1
- Figure 1/Figure 1F/
- Figure 1/.DS_Store
- __MACOSX/Figure 1/._.DS_Store
- Figure 1/Figure 1.xlsx
- Figure 1/~$Figure 1.xlsx
- Figure 1/Figure 1F/Figure 1F_P_4E.tif
- Figure 1/Figure 1F/Figure 1F_NP_4E.tif
- Figure 1/Figure 1F/Figure 1F_NP_4M.tif
- Figure 1/Figure 1F/Figure 1F_P_4M.tif
- Figure 1/Figure 1F/Figure 1F_P_4L.tif
- Figure 1/Figure 1F/Figure 1F_NP_4L.tif
- Figure 1/Figure 1F/Figure 1F_NP_3L.tif
- Figure 1/Figure 1F/Figure 1F_P_3L.tif
