# Supplementary material for: Dual interference with host neuropeptide signaling allows parasitoid wasp to hijack host sugar metabolism
Source: EMBO J. 2025 Nov 26;45(6):2030–50. doi: 10.1038/s44318-025-00636-5 (PMC12992715; doi:10.1038/s44318-025-00636-5)
Supplement: Supplementary file 5 — Source data Fig. 1 [file 44318_2025_636_MOESM5_ESM.zip › Figure 1/Figure 1.xlsx]

## Sheet: Figure 1
Figure 1A							Figure 1B								Figure 1D												Figure 1E					Figure 1G					Figure 1H												Figure 1I
Standard solution (μg/μl)		Peak area	Standard curve (HPLC)	R2			Non-parasitized								Sample		PxGP	Pxβ-actin	Pxβ-tubulin	ΔCT	Normalizer	ΔΔCT	Relative expression	Average	SD		Sample		G6P level (ng/μl)	Protein level (ng/μl)		Sample		Glycogen level (μg/ml)	Protein level (μg/ml)		Sample		PxGP	Pxβ-actin	Pxβ-tubulin	ΔCT	Normalizer	ΔΔCT	Relative expression	Average	SD		Sample
							Sample		Peak area	Trehalose level (1/1000 dilution)	Trehalose level (μg/μl haemolymph)	Average	SD
Trehalose	0.025	89.063	y = 0.0003x + 0.0001	0.9992											3L	NP-1	22.42	13.15	16	7.845	7.72	0.125	0.917004	0.633804	0.287236		3L	NP-1	22.5782	1571.33		3L	NP-1	94	148.167		P+dsGFP	Replicate#1	22.62	17.6852	19.0578	4.24849	4.20439	0.0440948	0.969898	1.01023	0.16795		P+dsGFP
	0.02	73.1836					3L	Replicate#1	24.6026	0.00748078	7.48078	8.19818	0.878066			NP-2	22.005	12.37	14.92	8.36		0.64	0.641713					NP-2	23.5326	1637.33			NP-2	62	134.833			Replicate#2	22.2116	17.6799	18.9381	3.90265		-0.301739	1.23263
	0.01	35.9041						Replicate#2	25.6178	0.00778534	7.78534					NP-3	22.96	14.97	12.42	9.265		1.545	0.342696					NP-3	24.896	1649.33			NP-3	74	142.056			Replicate#3	23.5949	18.7541	20.0593	4.18819		-0.016204	1.0113
	0.005	17.333						Replicate#3	26.5334	0.00806002	8.06002					P-1	21.185	11.89	13.94	8.27		0.55	0.68302	0.374595	0.285376			NP-4	17.8062	1609.33			NP-4	50	197.056			Replicate#4	21.7529	16.9015	17.6479	4.47824		0.273848	0.827111
Glucose	0.0005	3.2104	y = 0.0002x - 1E-05	0.9995				Replicate#4	31.2219	0.00946657	9.46657					P-2	23.96	15.93	13.27	9.36		1.64	0.320856					NP-5	19.5787	1669.33			NP-5	58	203.722		P+dsPxGP	Replicate#1	24.7677	17.6917	19.1719	6.33588		2.13149	0.228222	0.396895	0.119166
	0.0002	1.3611					4E	Replicate#1	44.6103	0.0134831	13.4831	14.3164	1.06957			P-3	24.8	13.07	14.97	10.78		3.06	0.119908					NP-6	19.5787	1703.33			P-1	174	369.833			Replicate#2	23.9873	17.8822	19.3161	5.38815		1.18376	0.440204
	0.0001	0.6673						Replicate#2	45.7908	0.0138372	13.8372				4E	NP-1	20.004	13.93	12.91	6.584		-1.136	2.19771	1.87485	0.309769			NP-7	8.80768	1597.33			P-2	162	331.5			Replicate#3	23.6031	17.817	19.0181	5.18555		0.981156	0.506574
	2e-05	0.2142						Replicate#3	46.5513	0.0140654	14.0654					NP-2	21.505	13.38	15.96	6.835		-0.885	1.84676					NP-8	9.48938	1665.33			P-3	248	539.833			Replicate#4	24.6039	18.567	19.6775	5.48164		1.27725	0.412581				P+dsPxGP
Fructose	0.0025	10.3129	y = 0.0002x + 9E-05	0.9993				Replicate#4	52.6001	0.01588	15.88					NP-3	22.05	13.79	16.19	7.06		-0.66	1.58008					NP-9	9.76207	1685.33			P-4	130	460.389
	0.002	8.3975					4M	Replicate#1	30.9733	0.00939199	9.39199	10.5068	1.19851			P-1	20.296	12.8	15.56	6.116		-1.604	3.03985	3.12883	0.21833			P-1	23.2599	1481.33			P-5	194	468.167		Sample		PxHK	Pxβ-actin	Pxβ-tubulin	ΔCT	Normalizer	ΔΔCT	Relative expression	Average	SD
	0.001	3.8714						Replicate#2	32.1591	0.00974773	9.74773					P-2	18.934	11.06	14.88	5.964		-1.756	3.3776					P-2	23.2599	1525.33		4E	NP-1	108	51.5
	0.0005	1.7705						Replicate#3	35.7927	0.0108378	10.8378					P-3	20.565	13.01	15.82	6.15		-1.57	2.96905					P-3	24.3506	1519.33			NP-2	126	69.8333		P+dsGFP	Replicate#1	24.93	18.93	19.34	5.795	5.33375	0.46125	0.726357	1.06051	0.407547
Sucrose	0.004	11.6091	y = 0.0003x - 2E-05	0.999				Replicate#4	39.8325	0.0120497	12.0497				4M	NP-1	21.455	13.7	11.95	8.63		0.91	0.532185	0.348471	0.159151			P-4	24.0779	1599.33			NP-3	204	112.056			Replicate#2	25.12	18.97	19.53	5.87		0.53625	0.689561
	0.002	6.112					4L	Replicate#1	43.7267	0.013218	13.218	14.3033	0.858688			NP-2	23.955	13.7	14.89	9.66		1.94	0.260616					P-5	25.4414	1671.33			NP-4	238	128.722			Replicate#3	23.6	18.43	19.13	4.82		-0.51375	1.42776				P+dsPxHK
	0.001	2.9796						Replicate#2	46.4741	0.0140422	14.0422					NP-3	23.725	14.81	13.23	9.705		1.985	0.252613					P-6	25.714	1669.33			NP-5	296	140.944			Replicate#4	24.08	18.41	20.05	4.85		-0.48375	1.39837
	5e-05	0.0942						Replicate#3	49.0141	0.0148042	14.8042					P-1	19.75	13.13	14.73	5.82		-1.9	3.73213	3.13137	0.583485			P-7	26.3958	1635.33			P-1	152	128.167		P+dsPxHK	Replicate#1	26.08	18.88	19.43	6.925		1.59125	0.331884	0.349091	0.119547
Sorbitol	2e-05	0.3519	y = 0.0002x - 6E-05	0.9993				Replicate#4	50.1631	0.0151489	15.1489					P-2	19.87	12.11	15.45	6.09		-1.63	3.09513					P-8	26.8048	1713.33			P-2	142	98.7222			Replicate#2	25.99	18.7	19.55	6.865		1.53125	0.345977
	5e-05	0.6047					Parasitized									P-3	20.085	12.62	14.83	6.36		-1.36	2.56685					P-9	27.7592	1703.33			P-3	138	118.722			Replicate#3	26.87	19.18	19.44	7.56		2.22625	0.213714
	0.0001	0.8676					Sample		Peak area	Trehalose level (1/1000 dilution)	Trehalose level (μg/μl haemolymph)	Average	SD		4L	NP-1	20.36	14.03	12.34	7.175		-0.545	1.45902	0.830437	0.546342		4E	NP-1	30.6496	1484.67			P-4	206	170.944			Replicate#4	25.65	18.73	19.93	6.32		0.98625	0.504788
	0.0005	3.2977														NP-2	23.195	13.81	14.96	8.81		1.09	0.469761					NP-2	31.3768	1488.67			P-5	266	175.944
	0.002	11.2387					3L	Replicate#1	43.7961	0.0132388	13.2388	14.0368	0.591799			NP-3	22.03	12.98	13.98	8.55		0.83	0.562529					NP-3	31.5586	1466.67		4M	NP-1	250	382.267
								Replicate#2	46.4991	0.0140497	14.0497					P-1	20.99	14.73	15.65	5.8		-1.92	3.78423	3.04801	1.15475			NP-4	31.0132	1522.67			NP-2	390	544.267
Sample		Peak area	Carbohydrate level (1/1000 dilution)	Carbohydrate level (μg/μl haemolymph)				Replicate#3	46.9991	0.0141997	14.1997					P-2	20.295	14.83	14.05	5.855		-1.865	3.64268					NP-5	31.7404	1486.67			NP-3	292	409.6
								Replicate#4	48.5302	0.0146591	14.6591					P-3	21.08	13.55	14.73	6.94		-0.78	1.71713					NP-6	32.8311	1464.67			NP-4	176	238.267
Replicate#1	Trehalose	24.6026	0.00748078	7.48078			4E	Replicate#1	63.4681	0.0191404	19.1404	19.9802	0.564099															NP-7	25.0142	1572.67			P-1	180	410.933
	Glucose	2.8829	0.00056658	0.56658				Replicate#2	66.9623	0.0201887	20.1887				Sample		PxHK	Pxβ-actin	Pxβ-tubulin	ΔCT	Normalizer	ΔΔCT	Relative expression	Average	SD			NP-8	25.9231	1538.67			P-2	126	462.267
	Fructose	3.612	0.0008124	0.8124				Replicate#3	67.1257	0.0202377	20.2377																	NP-9	28.2864	1504.67			P-3	20	57.6
	Sucrose	0.1908	3.724e-05	0.03724				Replicate#4	67.5129	0.0203539	20.3539				3L	NP-1	27.2606	19.541	21.8497	6.56524	5.24615	1.31909	0.400787	0.658647	0.403413			P-1	25.3777	1616.67			P-4	36	50.2667
	Sorbitol	2.5223	0.00044446	0.44446			4M	Replicate#1	70.8805	0.0213641	21.3641	23.3315	2.36031			NP-2	23.3895	16.2004	17.7926	6.393		1.14685	0.451612					P-2	26.4685	1596.67		4L	NP-1	692	1239.6
								Replicate#2	74.5808	0.0224742	22.4742					NP-3	22.4178	16.5313	18.148	5.0781		-0.168056	1.12354					P-3	29.0135	1544.67			NP-2	348	583.6
Sample		Peak area	Carbohydrate level (1/1000 dilution)	Carbohydrate level (μg/μl haemolymph)				Replicate#3	75.4298	0.0227289	22.7289					P-1	22.8076	17.941	19.568	4.0531		-1.19305	2.28636	2.253	0.0315334			P-4	29.7407	1670.67			NP-3	992	2065.6
								Replicate#4	88.8619	0.0267586	26.7586					P-2	22.8482	17.5068	20.0031	4.0932		-1.15295	2.22368					P-5	30.8314	1630.67			NP-4	468	619.6
Replicate#2	Trehalose	25.6178	0.00778534	7.78534			4L	Replicate#1	83.0823	0.0250247	25.0247	25.8151	1.31131			P-3	22.2815	17.1596	19.2495	4.07689		-1.16926	2.24896					P-6	31.195	1620.67			P-1	472	1297.6
	Glucose	2.0127	0.00039254	0.39254				Replicate#2	83.2504	0.0250751	25.0751				4E	NP-1	22.671	16.4579	20.0359	4.42402		-0.822129	1.76801	1.83156	0.624538			P-7	38.103	1634.67			P-2	158	1167.6
	Fructose	3.8676	0.00086352	0.86352				Replicate#3	84.3124	0.0253937	25.3937					NP-2	23.0437	16.345	19.8736	4.93439		-0.311765	1.24123					P-8	40.4662	1608.67			P-3	284	1023.6
	Sucrose	0.2445	5.335e-05	0.05335				Replicate#4	92.2223	0.0277667	27.7667					NP-3	21.4543	15.8466	19.1967	3.93265		-1.3135	2.48544					P-9	41.0116	1596.67			P-4	356	885.6
	Sorbitol	3.4785	0.0006357	0.6357												P-1	22.8013	16.916	19.9602	4.36323		-0.882925	1.84411	1.91882	0.0729728		4M	NP-1	6.2899	1678.67
																P-2	22.4141	16.2695	19.9524	4.30321		-0.942938	1.92244					NP-2	6.47169	1690.67
Sample		Peak area	Carbohydrate level (1/1000 dilution)	Carbohydrate level (μg/μl haemolymph)												P-3	22.3742	16.3866	19.8549	4.25344		-0.992711	1.98992					NP-3	6.65348	1628.67
															4M	NP-1	23.1211	16.7488	18.3558	5.56874		0.322593	0.799632	0.723733	0.0664139			NP-4	16.2883	1588.67
Replicate#3	Trehalose	26.5334	0.00806002	8.06002												NP-2	24.0262	17.0561	19.4553	5.77047		0.52432	0.695287					NP-5	17.0154	1562.67
	Glucose	2.5453	0.00049906	0.49906												NP-3	24.1507	17.3143	19.366	5.81046		0.564308	0.67628					NP-6	18.8333	1548.67
	Fructose	4.1672	0.00092344	0.92344												P-1	23.0531	17.0251	19.2615	4.90977		-0.336377	1.26258	1.17243	0.0792384			NP-7	17.5608	1682.67
	Sucrose	0.4726	0.00012178	0.12178												P-2	22.868	15.9404	19.6837	5.05597		-0.190182	1.14091					NP-8	19.0151	1650.67
	Sorbitol	3.482	0.0006364	0.6364												P-3	23.1015	16.7	19.3218	5.09065		-0.155503	1.11381					NP-9	19.3787	1614.67
															4L	NP-1	23.3684	15.9646	18.0305	6.37078		1.12463	0.458619	0.469301	0.0321664			P-1	20.6512	1678.67
Sample		Peak area	Carbohydrate level (1/1000 dilution)	Carbohydrate level (μg/μl haemolymph)												NP-2	23.3631	16.0727	17.8175	6.41806		1.17191	0.443834					P-2	22.4691	1622.67
																NP-3	22.9652	15.694	17.7754	6.23051		0.984362	0.505449					P-3	23.3781	1640.67
Replicate#4	Trehalose	31.2219	0.00946657	9.46657												P-1	24.7394	18.6893	20.799	4.9953		-0.25085	1.18991	1.2148	0.335831			P-4	33.9218	1730.67
	Glucose	1.8392	0.00035784	0.35784												P-2	24.6084	17.9807	20.4143	5.41087		0.164719	0.892102					P-5	33.9218	1734.67
	Fructose	4.5487	0.00099974	0.99974												P-3	23.0037	17.414	19.3887	4.60241		-0.643745	1.56238					P-6	34.8308	1686.67
	Sucrose	0.5988	0.00015964	0.15964																								P-7	33.3765	1682.67
	Sorbitol	3.9151	0.00072302	0.72302											Sample		PxTPS	Pxβ-actin	Pxβ-tubulin	ΔCT	Normalizer	ΔΔCT	Relative expression	Average	SD			P-8	33.74	1608.67
																												P-9	34.1036	1600.67
	Carbohydrate composition														3L	NP-1	28.8591	19.787	21.8479	8.04159	7.5117	0.52989	0.692608	1.82683	1.55024		4L	NP-1	5.01738	1930.67
	Trehalose	Glucose	Fructose	Sucrose	Sorbitol											NP-2	24.9373	16.4059	18.9583	7.25514		-0.256557	1.19462					NP-2	6.65348	1918.67
Average	8.19818	0.454005	0.899775	0.0930025	0.609895											NP-3	23.5746	16.5	19.3164	5.6664		-1.8453	3.59327					NP-3	8.10779	1946.67
SD	0.878066	0.0961401	0.0806264	0.0575919	0.117664											P-1	26.5407	17.0452	20.159	7.93859		0.426894	0.743861	1.42322	0.661714			NP-4	3.0177	1912.67
% of total carbohydrate	79.9444	4.42722	8.77414	0.906912	5.94738											P-2	25.2966	16.5371	20.1248	6.96567		-0.546025	1.46006					NP-5	3.0177	1904.67
																P-3	26.0586	17.7303	21.4568	6.46503		-1.04667	2.06575					NP-6	3.56306	1898.67
															4E	NP-1	23.6263	17.1166	22.3708	3.88263		-3.62907	12.3725	11.4192	0.979965			NP-7	4.47201	1886.67
																NP-2	23.6124	17.0977	21.8648	4.13116		-3.38054	10.4146					NP-8	4.83559	1886.67
																NP-3	22.9406	16.4459	21.4515	3.99187		-3.51983	11.4703					NP-9	5.01738	1874.67
																P-1	23.0646	17.2101	21.2934	3.8128		-3.6989	12.9862	11.2575	2.23536			P-1	39.7391	1726.67
																P-2	22.8171	16.7709	21.0226	3.92037		-3.59133	12.0531					P-2	39.9209	1682.67
																P-3	24.028	16.8052	22.4803	4.3852		-3.1265	8.73313					P-3	40.4662	1734.67
															4M	NP-1	25.3339	17.0742	21.3544	6.11956		-1.39214	2.62467	2.80113	0.419634			P-4	25.7413	1674.67
																NP-2	25.1516	17.5725	21.1349	5.79792		-1.71377	3.28018					P-5	25.9231	1648.67
																NP-3	25.243	17.6213	20.4834	6.19061		-1.32109	2.49854					P-6	26.6503	1692.67
																P-1	24.067	17.1039	20.7007	5.16474		-2.34696	5.08751	4.55551	0.642164			P-7	24.6506	1626.67
																P-2	23.1822	16.3204	19.5085	5.26777		-2.24393	4.73684					P-8	25.7413	1614.67
																P-3	24.923	16.991	21.7154	5.56978		-1.94192	3.84218					P-9	26.2867	1712.67
															4L	NP-1	27.1	17.75	18.98	8.735		1.2233	0.428302	1.70484	1.31021
																NP-2	24.7803	17.3005	20.4508	5.90463		-1.60706	3.04631
																NP-3	26.049	17.2644	21.2373	6.79809		-0.713606	1.6399
																P-1	24.273	19.1525	21.9706	3.71151		-3.80019	13.9307	11.3544	3.59412
																P-2	23.7179	18.1862	21.6012	3.82418		-3.68752	12.8841
																P-3	24.0366	17.5488	21.2164	4.65401		-2.85769	7.24852
[truncated: 2 more columns]
