# Supplementary material for: Dual interference with host neuropeptide signaling allows parasitoid wasp to hijack host sugar metabolism
Source: EMBO J. 2025 Nov 26;45(6):2030–50. doi: 10.1038/s44318-025-00636-5 (PMC12992715; doi:10.1038/s44318-025-00636-5)
Supplement: Supplementary file 6 — Source data Fig. 2 [file 44318_2025_636_MOESM6_ESM.zip]

Archive with 2 entries (2 files):
- Figure 2/._Figure 2.xlsx
- Figure 2/Figure 2.xlsx
