# Supplementary material for: Dual interference with host neuropeptide signaling allows parasitoid wasp to hijack host sugar metabolism
Source: EMBO J. 2025 Nov 26;45(6):2030–50. doi: 10.1038/s44318-025-00636-5 (PMC12992715; doi:10.1038/s44318-025-00636-5)
Supplement: Supplementary file 6 — Source data Fig. 2 [file 44318_2025_636_MOESM6_ESM.zip › Figure 2/Figure 2.xlsx]

## Sheet: Figure 2
Figure 2B					Figure 2C						Figure 2D						Figure 2E										Figure 2F														Figure 2G
Sample		Glycogen level (μg/ml)	Protein level (μg/ml)		Sample		Total parasitized hosts	Wasp pupae	%Pupation		Sample		Total wasp pupae	Wasp adult	%Eclosion				Number of wasp males eclosed from pupae (per day)								Number of eggs laid per hour by each wasp offspring															Number of dead wasp males (per day)
																	Sample		1d	2d	3d	4d	5d	Total wasp males			Virgin			Mated											Sample	3d	4d	5d	6d	Total number
P	Replicate#1	952.222	1540		P	Replicate#1	37	33	89.1892		P	Replicate#1	33	27	81.8182		P	Replicate#1	0	7	4	2	0	38			P	P+dsGFP	P+dsPxGP	P	P+dsGFP♀♂	P+dsPxGP♀♂	dsGP♀&dsPxGFP♂	dsGP♂&dsPxGFP♀							P	10	20	0	0	30
	Replicate#2	876.667	1570			Replicate#2	40	39	97.5			Replicate#2	39	37	94.8718			Replicate#2	8	4	0	0	0				38	18	12	37	39	25	16	20							P+dsGFP	16	18	2	2	38
	Replicate#3	707.778	1599.33			Replicate#3	38	38	100			Replicate#3	38	33	86.8421			Replicate#3	12	1	0	0	0				33	11	9	32	31	21	27	15							P+dsPxGP	44	0	0	0	44
	Replicate#4	755.556	1528.67		P+dsGFP	Replicate#1	40	34	85		P+dsGFP	Replicate#1	34	27	79.4118		P+dsGFP	Replicate#1	1	7	6	2	0	57			15	9	7	32	25	21	25	7
	Replicate#5	796.667	1579.33			Replicate#2	40	33	82.5			Replicate#2	33	29	87.8788			Replicate#2	7	9	0	0	0				13	7	5	17	22	15	17	13								Number of dead wasp females (per day)
P+dsGFP	Replicate#1	727.037	1632.67			Replicate#3	33	26	78.7879			Replicate#3	26	20	76.9231			Replicate#3	12	1	1	0	0				9	5	5	13	18	8	24	19							Sample	2d	3d	4d	5d	Total number
	Replicate#2	703.333	1627.33			Replicate#4	38	29	76.3158		P+dsPxGP	Replicate#1	32	20	62.5			Replicate#4	5	4	0	2	0				9	5	5	11	14	8	7	18							P	0	28	6	0	34
	Replicate#3	1314.44	1839.33		P+dsPxGP	Replicate#1	40	32	80			Replicate#2	32	16	50		P+dsPxGP	Replicate#1	2	8	3	0	1	42			8	5	5	8	13	4	13	4							P+dsGFP	4	36	0	0	40
	Replicate#4	852.222	1681.33			Replicate#2	38	32	84.2105			Replicate#3	31	20	64.5161			Replicate#2	0	4	0	0	0				7	3	4	8	13	4	35	13							P+dsPxGP	5	25	5	0	35
	Replicate#5	705.556	1598.67			Replicate#3	40	31	77.5									Replicate#3	6	8	0	0	0				7	3	3	7	12	4	17	8
P+dsPxGP	Replicate#1	690	1598			Replicate#4	35	27	77.1429									Replicate#4	2	8	0	0	0				6	3	3	6	10	4	14	16
	Replicate#2	443.333	1601.33																								6	3	3		7	3	6	14
	Replicate#3	161.111	1536.67																Number of wasp females eclosed from pupae (per day)								6	2	3		7	2	11	19
	Replicate#4	558.889	1670														Sample		1d	2d	3d	4d	5d	Total wasp females			6	2	2			2	19	27
																	P	Replicate#1	1	23	1	0	0	49			6	1	2			2	31	14
																		Replicate#2	1	14	5	0	0				4	1	2			1	23	18
																		Replicate#3	0	1	2	1	0				4	1	2				8	11
																	P+dsGFP	Replicate#1	0	9	2	2	0	22			4	1	2				19	10
																		Replicate#2	0	1	1	0	0				4	1	1				7	23
																		Replicate#3	1	4	1	1	0				2		1				19	13
																	P+dsPxGP	Replicate#1	0	12	6	1	1	33			2		1				16	9
																		Replicate#2	1	9	2	1	0				2		1
																											2
																											1
																											1
																											1
																											1
																											1
																											1
																											1
																											1
																											1
																											1
																											1
