# Supplementary material for: Dual interference with host neuropeptide signaling allows parasitoid wasp to hijack host sugar metabolism
Source: EMBO J. 2025 Nov 26;45(6):2030–50. doi: 10.1038/s44318-025-00636-5 (PMC12992715; doi:10.1038/s44318-025-00636-5)
Supplement: Supplementary file 7 — Source data Fig. 3 [file 44318_2025_636_MOESM7_ESM.zip]

Archive with 4 entries (3 files):
- Figure 3/
- __MACOSX/._Figure 3
- Figure 3/Figure 3.xlsx
- __MACOSX/Figure 3/._Figure 3.xlsx
