# Supplementary material for: Dual interference with host neuropeptide signaling allows parasitoid wasp to hijack host sugar metabolism
Source: EMBO J. 2025 Nov 26;45(6):2030–50. doi: 10.1038/s44318-025-00636-5 (PMC12992715; doi:10.1038/s44318-025-00636-5)
Supplement: Supplementary file 7 — Source data Fig. 3 [file 44318_2025_636_MOESM7_ESM.zip › Figure 3/Figure 3.xlsx]

## Sheet: Figure 3
Figure 3B																						Figure 3C											Figure 3D														Figure 3E
CNS							Fat body					Midgut										Uncropped blots and gel images											Sample			PxInR	Pxβ-actin	Pxβ-tubulin	ΔCT	Normalizer	ΔΔCT	Relative expression	Average	SD			Sample
gene	NP-1	NP-2	NP-3	P-1	P-2	P-3	NP-1	NP-2	NP-3	P-1	P-2	P-3	NP-1	NP-2	NP-3	P-1	P-2	P-3															NP	PBS	Replicate#1	33.3376	21.3044	22.0709	11.65	11.7517	-0.101661	1.07301	1.17624	0.548202			NP	PBS	Replicate#1
ILP1	177	251	233	452	329	291	0	0	0	0	0	0	0	0	0	0	0	0																	Replicate#2	30.9227	19.2217	20.2356	11.1941		-0.55756	1.47178							Replicate#2
ILP3	0	4	0	13	15	0	0	0	0	78.14	107.17	61.34	0	1.02	0	0	0	0																	Replicate#3	30.8754	19.1675	20.0645	11.2594		-0.492241	1.40663							Replicate#3
InR	92	42	72	56	114	89	1.78	2.26	0.6	2.18	1.46	1.63	5.51	5.46	4.73	4.43	4.88	6.51																	Replicate#4	33.4752	19.4227	20.262	13.6328		1.88118	0.271461							Replicate#4
PI3K	55	23	34	6	24	24	7.02	5.96	3.33	2.51	5.1	2.1	16.3	16.97	14.46	28.25	14.9	21.8																	Replicate#5	31.1172	19.8488	20.3417	11.0219		-0.729721	1.65832							Replicate#5
AKT	210	174	196	80	210	113	28.76	31.22	22.02	27.65	23.98	22.57	66.78	54.93	58.32	77.77	54.24	73.79																Bovine insulin	Replicate#1	28.8737	19.1295	19.6234	9.49723		-2.25442	4.77142	3.42483	1.04691				Bovine insulin	Replicate#1
PDK	425.57	368.91	457.51	226.66	271.72	364	60.71	46.98	28.13	36.78	46.26	53.92	56.33	58.78	57.61	49.06	63.54	59.24																	Replicate#2	28.9748	18.1961	19.3951	10.1792		-1.57243	2.97405							Replicate#2
																																			Replicate#3	29.0301	18.0205	19.7999	10.12		-1.6317	3.09879							Replicate#3
																																			Replicate#4	29.9817	19.0289	19.5933	10.6706		-1.08101	2.11552							Replicate#4
																																			Replicate#5	29.0292	19.1302	19.5411	9.69355		-2.0581	4.16439							Replicate#5
																																	P	PBS	Replicate#1	29.5458	20.1267	21.0186	8.97317		-2.77849	6.86132	4.21869	1.7893			P	PBS	Replicate#1
																																			Replicate#2	30.6221	19.6684	20.3662	10.6048		-1.1469	2.21437							Replicate#2
																																			Replicate#3	30.3218	20.3088	21.148	9.59334		-2.15831	4.46393							Replicate#3
																																			Replicate#4	30.5566	20.0099	20.725	10.1891		-1.56256	2.95378							Replicate#4
																																			Replicate#5	29.9424	20.0889	20.6958	9.55		-2.20166	4.60008							Replicate#5
																																		Bovine insulin	Replicate#1	28.4977	19.5661	20.1882	8.62052		-3.13114	8.76126	7.59143	1.78915				Bovine insulin	Replicate#1
																																			Replicate#2	29.3575	19.8456	20.6228	9.12334		-2.62831	6.18303							Replicate#2
																																			Replicate#3	28.5396	19.5257	20.5383	8.50759		-3.24407	9.4746							Replicate#3
																																			Replicate#4	28.5753	19.0471	19.7446	9.17954		-2.57212	5.94682							Replicate#4
[truncated: 49 more columns]
