# Supplementary material for: Dual interference with host neuropeptide signaling allows parasitoid wasp to hijack host sugar metabolism
Source: EMBO J. 2025 Nov 26;45(6):2030–50. doi: 10.1038/s44318-025-00636-5 (PMC12992715; doi:10.1038/s44318-025-00636-5)
Supplement: Supplementary file 8 — Source data Fig. 4 [file 44318_2025_636_MOESM8_ESM.zip]

Archive with 23 entries (20 files):
- Figure 4/
- __MACOSX/._Figure 4
- Figure 4/Figure 4D/
- Figure 4/.DS_Store
- __MACOSX/Figure 4/._.DS_Store
- Figure 4/Figure 4H/
- Figure 4/Figure 4.xlsx
- __MACOSX/Figure 4/._Figure 4.xlsx
- Figure 4/Figure 4D/Figure 4D-negative control-CvsNPF.tif
- __MACOSX/Figure 4/Figure 4D/._Figure 4D-negative control-CvsNPF.tif
- Figure 4/Figure 4D/Figure 4D-positive control-merged.tif
- __MACOSX/Figure 4/Figure 4D/._Figure 4D-positive control-merged.tif
- Figure 4/Figure 4D/Figure 4D-positive control_CvsNPF.tif
- __MACOSX/Figure 4/Figure 4D/._Figure 4D-positive control_CvsNPF.tif
- Figure 4/Figure 4D/Figure 4D-negative control-Merged.tif
- __MACOSX/Figure 4/Figure 4D/._Figure 4D-negative control-Merged.tif
- Figure 4/Figure 4D/Figure 4D-teratocytes-merged.tif
- __MACOSX/Figure 4/Figure 4D/._Figure 4D-teratocytes-merged.tif
- Figure 4/Figure 4D/Figure 4D-teratocytes-CvsNPF.tif
- __MACOSX/Figure 4/Figure 4D/._Figure 4D-teratocytes-CvsNPF.tif
- Figure 4/Figure 4H/Figure 4H_sCvsNPF.tif
- Figure 4/Figure 4H/Figure 4H_PBS.tif
- __MACOSX/Figure 4/Figure 4H/._Figure 4H_PBS.tif
