# Supplementary material for: Dual interference with host neuropeptide signaling allows parasitoid wasp to hijack host sugar metabolism
Source: EMBO J. 2025 Nov 26;45(6):2030–50. doi: 10.1038/s44318-025-00636-5 (PMC12992715; doi:10.1038/s44318-025-00636-5)
Supplement: Supplementary file 8 — Source data Fig. 4 [file 44318_2025_636_MOESM8_ESM.zip › Figure 4/Figure 4.xlsx]

## Sheet: Figure 4
Figure 4A						Figure 4B												Figure 4C															Figure 4E								Figure 4E					Figure 4F
Sample			Trehalose level (μg/μl haemolymph)			Sample		PxGP	Pxβ-actin	Pxβ-tubulin	ΔCT	Normalizer	ΔΔCT	Relative expression	Average	SD		Sample		PxGP	Pxβ-actin	Pxβ-tubulin	ΔCT	Normalizer	ΔΔCT	Relative expression	Average	SD													Sample			Trehalose level (μg/μl haemolymph)		Sample		PxGP	Pxβ-actin
3L	PBS	Replicate#1	7.95238			PBS	Replicate#1	22.2851	16.8424	16.4233	5.65232	6.96806	-1.31574	2.4893	1.30023	0.912635		PBS	Replicate#1	19.4	13.89	15.54	4.685	4.75375	-10.855	1852.17	1774.87	204.511													PBS		Replicate#1	15.4837		PBS	Replicate#1	19.61	14.07
		Replicate#2	8.07931				Replicate#2	24.0472	17.9466	18.0691	6.03943		-0.928627	1.90346					Replicate#2	18.22	12.86	13.67	4.955		-10.585	1536.04																	Replicate#2	15.3291			Replicate#2	20.03	14.77
		Replicate#3	8.76679				Replicate#3	25.2908	18.4948	18.8014	6.64267		-0.325384	1.253					Replicate#3	20.03	14.76	15.68	4.81		-10.73	1698.45																	Replicate#3	14.4322			Replicate#3	18.86	13.94
		Replicate#4	9.43645				Replicate#4	24.8072	17.1562	16.7871	7.83551		0.867448	0.548115					Replicate#4	19.02	13.9	15.01	4.565		-10.975	2012.82																	Replicate#4	16.9063			Replicate#4	18.85	13.62
	Venom	Replicate#1	6.94363				Replicate#5	27.2479	18.3971	18.7579	8.67036		1.7023	0.307295				Teratocyte	Replicate#1	17.59	13.32	14.59	3.635		-11.905	3834.97	2885.53	635.504															Replicate#5	15.9373			Replicate#5	19.38	14.89
		Replicate#2	7.22893			Venom	Replicate#1	22.0419	17.326	16.9865	4.88565		-2.08241	4.23513	1.88161	1.38017			Replicate#2	18.23	13.43	14.69	4.17		-11.37	2646.74															sCvsNPF (ng/larva)	0.005	Replicate#1	24.3286			Replicate#6	20.46	14.81
		Replicate#3	7.30921				Replicate#2	23.0676	17.0548	17.0377	6.02138		-0.946677	1.92743					Replicate#3	18.29	13.67	14.46	4.225		-11.315	2547.74																	Replicate#2	18.5557			Replicate#7	20.32	15.21
		Replicate#4	8.91052				Replicate#3	24.8853	18.1688	18.6525	6.47467		-0.493391	1.40775					Replicate#4	18.1	13.66	14.05	4.245		-11.295	2512.66																	Replicate#3	26.2872		sCvsNPF	Replicate#1	18.81	14.2
	CvBV	Replicate#1	11.757				Replicate#4	24.2658	17.0484	17.3046	7.08931		0.121255	0.919388																													Replicate#4	24.4317			Replicate#2	19.23	14.69
		Replicate#2	12.2175				Replicate#5	23.1966	16.0397	16.1717	7.09093		0.122874	0.918356				Sample		PxHK	Pxβ-actin	Pxβ-tubulin	ΔCT	Normalizer	ΔΔCT	Relative expression	Average	SD															Replicate#5	28.8644			Replicate#3	18.59	14.38
		Replicate#3	12.4569			CvBV	Replicate#1	22.9308	17.3152	17.5698	5.4883		-1.47976	2.78902	1.72518	0.929062																										0.05	Replicate#1	21.9473			Replicate#4	18.73	14.69
		Replicate#4	12.5438				Replicate#2	23.6357	17.6415	18.0723	5.7788		-1.18926	2.28036				PBS	Replicate#1	20.28	13.89	15.54	5.565	5.20875	-9.975	1006.41	1321.49	351.651															Replicate#2	17.3186			Replicate#5	19.14	14.73
4M	PBS	Replicate#1	14.0763				Replicate#3	23.1371	17.0776	16.9292	6.13366		-0.834398	1.78311					Replicate#2	18.7	12.86	13.67	5.435		-10.105	1101.31																	Replicate#3	24.9162			Replicate#6	19.64	14.57
		Replicate#2	13.4766				Replicate#4	24.0965	17.5564	17.7443	6.44613		-0.521925	1.43587					Replicate#3	20.32	14.76	15.68	5.1		-10.44	1389.16																	Replicate#4	24.4317			Replicate#7	18.64	13.89
		Replicate#3	14.756				Replicate#5	26.2174	17.5553	17.8096	8.53499		1.56693	0.337525					Replicate#4	19.19	13.9	15.01	4.735		-10.805	1789.08																	Replicate#5	24.6585
	Teratocytes	Replicate#1	17.4545															Teratocyte	Replicate#1	19.79	13.32	14.59	5.835		-9.705	834.634	1188	355.486														0.5	Replicate#1	22.3699		Sample		PxHK	Pxβ-actin
		Replicate#2	18.4245			Sample		PxHK	Pxβ-actin	Pxβ-tubulin	ΔCT	Normalizer	ΔΔCT	Relative expression	Average	SD			Replicate#2	19.74	13.43	14.69	5.68		-9.86	929.3																	Replicate#2	28.2459
		Replicate#3	17.1087																Replicate#3	19.06	13.67	14.46	4.995		-10.545	1494.04																	Replicate#3	21.7617		PBS	Replicate#1	19.53	14.07
						PBS	Replicate#1	22.1517	16.8424	16.4233	5.51885	5.91618	-0.397334	1.31707	1.04589	0.325472			Replicate#4	18.85	13.66	14.05	4.995		-10.545	1494.04																	Replicate#4	21.5143			Replicate#2	20.52	14.77
							Replicate#2	23.5446	17.9466	18.0691	5.53681		-0.379367	1.30077																													Replicate#5	26.5965			Replicate#3	19.1	13.94
							Replicate#3	24.2818	18.4948	18.8014	5.63368		-0.282498	1.2163				Sample		PxTPS	Pxβ-actin	Pxβ-tubulin	ΔCT	Normalizer	ΔΔCT	Relative expression	Average	SD																			Replicate#4	20.19	14.91
							Replicate#4	23.2458	17.1562	16.7871	6.27414		0.357958	0.780268																																	Replicate#5	18.39	13.62
							Replicate#5	25.1949	18.3971	18.7579	6.61742		0.701241	0.615043				PBS	Replicate#1	21.65	13.89	15.54	6.935	6.32125	-8.605	389.371	647.059	295.222																			Replicate#6	20.71	14.89
						Venom	Replicate#1	22.5774	17.326	16.9865	5.42121		-0.494976	1.4093	0.916547	0.335982			Replicate#2	20.14	12.86	13.67	6.875		-8.665	405.905																					Replicate#7	19.68	14.81
							Replicate#2	22.8529	17.0548	17.0377	5.80664		-0.109543	1.07889					Replicate#3	20.83	14.76	15.68	5.61		-9.93	975.501																					Replicate#8	20.92	15.21
							Replicate#3	24.6148	18.1688	18.6525	6.20416		0.287975	0.819051					Replicate#4	20.32	13.9	15.01	5.865		-9.675	817.458																				sCvsNPF	Replicate#1	20.46	14.95
							Replicate#4	23.5446	17.0484	17.3046	6.36809		0.451911	0.731074				Teratocyte	Replicate#1	20.38	13.32	14.59	6.425		-9.115	554.483	616.787	235.568																			Replicate#2	19.81	14.2
							Replicate#5	22.8991	16.0397	16.1717	6.79337		0.877189	0.544427					Replicate#2	20.73	13.43	14.69	6.67		-8.87	467.882																					Replicate#3	19.73	14.69
						CvBV	Replicate#1	21.789	17.3152	17.5698	4.34651		-1.56967	2.96837	2.636	0.329366			Replicate#3	19.69	13.67	14.46	5.625		-9.915	965.411																					Replicate#4	19.07	14.38
							Replicate#2	22.4578	17.6415	18.0723	4.60096		-1.31522	2.48841					Replicate#4	20.49	13.66	14.05	6.635		-8.905	479.371																					Replicate#5	19.83	14.69
							Replicate#3	21.6483	17.0776	16.9292	4.64486		-1.27132	2.41382																																	Replicate#6	20.08	14.73
							Replicate#4	22.3649	17.5564	17.7443	4.71455		-1.20163	2.3																																	Replicate#7	20.31	14.57
							Replicate#5	22.0091	17.5553	17.8096	4.32672		-1.58947	3.00938																																	Replicate#8	19.68	13.89
						Sample		PxTPS	Pxβ-actin	Pxβ-tubulin	ΔCT	Normalizer	ΔΔCT	Relative expression	Average	SD																														Sample		PxTPS	Pxβ-actin
						PBS	Replicate#1	21.9125	16.8424	16.4233	5.27973	5.99813	-0.718404	1.64536	1.11238	0.510031																														PBS	Replicate#1	20.39	14.07
							Replicate#2	23.483	17.9466	18.0691	5.47517		-0.522961	1.4369																																	Replicate#2	19.33	14.77
							Replicate#3	24.2335	18.4948	18.8014	5.58534		-0.412787	1.33125																																	Replicate#3	19.99	13.94
							Replicate#4	23.5186	17.1562	16.7871	6.5469		0.548765	0.683605																																	Replicate#4	21.82	14.91
							Replicate#5	25.681	18.3971	18.7579	7.10352		1.10539	0.464778																																	Replicate#5	19.58	13.62
						Venom	Replicate#1	22.4285	17.326	16.9865	5.27223		-0.725897	1.65393	1.01158	0.418961																															Replicate#6	19.14	14.89
							Replicate#2	22.9484	17.0548	17.0377	5.90213		-0.0960053	1.06881																																	Replicate#7	20.95	14.81
							Replicate#3	24.3494	18.1688	18.6525	5.93878		-0.0593542	1.042																																	Replicate#8	20.48	15.21
							Replicate#4	23.602	17.0484	17.3046	6.42546		0.427329	0.743637																																sCvsNPF	Replicate#1	20.73	14.95
							Replicate#5	22.9676	16.0397	16.1717	6.86191		0.863783	0.54951																																	Replicate#2	19.54	14.2
						CvBV	Replicate#1	23.0772	17.3152	17.5698	5.63471		-0.363418	1.28647	0.866732	0.287095																															Replicate#3	21.24	14.69
							Replicate#2	24.0008	17.6415	18.0723	6.14387		0.145735	0.903919																																	Replicate#4	20.78	14.38
							Replicate#3	23.2168	17.0776	16.9292	6.2134		0.215269	0.861386																																	Replicate#5	20.55	14.69
							Replicate#4	23.9717	17.5564	17.7443	6.32135		0.32322	0.799284																																	Replicate#6	20.51	14.73
							Replicate#5	24.7316	17.5553	17.8096	7.04922		1.05109	0.482604																																	Replicate#7	19.45	14.57
																																															Replicate#8	19.63	13.89
[truncated: 11 more columns]
