# Supplementary material for: Dual interference with host neuropeptide signaling allows parasitoid wasp to hijack host sugar metabolism
Source: EMBO J. 2025 Nov 26;45(6):2030–50. doi: 10.1038/s44318-025-00636-5 (PMC12992715; doi:10.1038/s44318-025-00636-5)
Supplement: Supplementary file 9 — Source data Fig. 5 [file 44318_2025_636_MOESM9_ESM.zip]

Archive with 9 entries (9 files):
- Figure 5.xlsx
- Figure 5C/Figure 5C.tif
- Figure 5C/Figure 5C-NP.tif
- Figure 5C/Figure 5C-NP-PxsNPF.tif
- Figure 5C/Figure 5C-P-PxsNPF.tif
- Figure 5E/Figure 5E-NP.tif
- Figure 5E/Figure 5E-NP-PxsNPF.tif
- Figure 5E/Figure 5E-P.tif
- Figure 5E/Figure 5E-P-PxsNPF.tif
