# Supplementary material for: Dual interference with host neuropeptide signaling allows parasitoid wasp to hijack host sugar metabolism
Source: EMBO J. 2025 Nov 26;45(6):2030–50. doi: 10.1038/s44318-025-00636-5 (PMC12992715; doi:10.1038/s44318-025-00636-5)
Supplement: Supplementary file 9 — Source data Fig. 5 [file 44318_2025_636_MOESM9_ESM.zip › Figure 5.xlsx]

## Sheet: Figure 5
Figure 5A												Figure 5B					Figure 5D							Figure 5F							Figure 5G												Figure 5H
Sample		PxsNPF	Pxβ-actin	Pxβ-tubulin	ΔCT	Normalizer	ΔΔCT	Relative expression	Average	SD		Sample			Trehalose level (μg/μl haemolymph)		PxsNPF intensity							PxsNPF intensity							Sample		PxGP	Pxβ-actin	Pxβ-tubulin	ΔCT	Normalizer	ΔΔCT	Relative expression	Average	SD		Sample		PxsNPF	Pxβ-actin	Pxβ-tubulin	ΔCT	Normalizer
																	Brain							Midgut
3L	NP-1	31.24	19.4	19.33	11.875	11.8667	0.00833333	0.99424	1.00002	0.00722579		PBS		Replicate#1	20.4097		NP			P				NP			P				PBS	Replicate#1	24.6163	19.401	20.5031	4.66421	4.71224	-0.0480288	1.03385	1.0428	0.294489		P+dsGFP	Replicate#1	28.94	15.1	16.16	13.31	13.32
	NP-2	30.92	18.92	19.18	11.87		0.00333333	0.997692						Replicate#2	18.5546		Mean fluorescence	Mean fluorescence of background	Corrected mean fluorescence	Mean fluorescence	Mean fluorescence of background	Corrected mean fluorescence		Mean fluorescence	Mean fluorescence of background	Corrected mean fluorescence	Mean fluorescence	Mean fluorescence of background	Corrected mean fluorescence			Replicate#2	24.5238	19.7077	20.6726	4.33371		-0.378533	1.30002					Replicate#2	27.75	14.08	14.96	13.23
	NP-3	31	19.05	19.24	11.855		-0.0116667	1.00812						Replicate#3	17.2773		41.46	4.899	36.561	124.3	4.945	119.355		20.767	0.433	20.334	38.836	0.817	38.019			Replicate#3	23.29	18.12	19.87	4.295		-0.41724	1.33537					Replicate#3	28.14	14.4	15.26	13.31
	P-1	28.71	17.34	17.3	11.39		-0.476667	1.39152	1.63457	0.217489				Replicate#4	16.5778		88.847	4.862	83.985	115.315	4.783	110.532		15.658	0.399	15.259	48.409	0.693	47.716			Replicate#4	23.11	17.65	19.92	4.325		-0.38724	1.30789					Replicate#4	28.82	14.75	16.03	13.43
	P-2	29.26	18.23	18.09	11.1		-0.766667	1.70133						Replicate#5	16.152		64.671	4.895	59.776	113.014	5.04	107.974		21.126	0.493	20.633	34.532	0.968	33.564			Replicate#5	24.21	17.67	20	5.375		0.66276	0.631669				P+dsPxsNPF	Replicate#1	29.63	14.37	15.49	14.7
	P-3	28.93	18.07	17.77	11.01		-0.856667	1.81085				sPxsNPF-1 (ng/larva)	0.005	Replicate#1	18.8794		73.807	4.764	69.043	131.287	4.92	126.367		19.583	0.512	19.071	39.336	1.068	38.268			Replicate#6	23.67	18.93	19.34	4.535		-0.17724	1.13072					Replicate#2	28.45	14.18	15.07	13.825
4E	NP-1	30.67	17.9	18.1	12.67		0.803333	0.573024	0.596911	0.0413738				Replicate#2	17.9698		84.879	4.901	79.978	120.922	4.893	116.029		19.225	0.556	18.669	50.539	1.199	49.34			Replicate#7	23.47	18.43	19.13	4.69		-0.0222398	1.01553					Replicate#3	28.96	14.11	15.17	14.32
	NP-2	30.3	17.75	17.51	12.67		0.803333	0.573024						Replicate#3	17.7003		39.981	4.967	35.014	115.569	4.91	110.659		18.625	0.724	17.901	46.848	1.344	45.504			Replicate#8	24.45	18.61	19.33	5.48		0.76776	0.587329
	NP-3	30.23	17.71	17.75	12.5		0.633333	0.644685						Replicate#4	17.0602		34.354	4.783	29.571	155.717	4.923	150.794		19.148	0.63	18.518	41.749	1.387	40.362		sPxsNPF-1	Replicate#1	24.9986	19.2546	20.8312	4.95569		0.243449	0.844724	1.03879	0.316802
	P-1	28.6	18.19	17.77	10.62		-1.24667	2.37293	2.68864	0.273815			0.05	Replicate#1	18.711		69.932	4.928	65.004	114.319	4.965	109.354		18.004	0.48	17.524	57.814	0.889	56.925			Replicate#2	24.02	17.84	20.17	5.015		0.30276	0.8107
	P-2	29.38	19.08	18.98	10.35		-1.51667	2.86129						Replicate#2	17.3634		62.921	4.907	58.014	93.266	4.855	88.411		16.068	0.305	15.763	41.391	1.062	40.329			Replicate#3	24.43	18.42	20.37	5.035		0.32276	0.799539
	P-3	29.74	19.82	18.93	10.365		-1.50167	2.8317						Replicate#3	17.296									6.677	0.389	6.288	46.896	1.166	45.73			Replicate#4	25.5242	21.3705	21.3745	4.15176		-0.56048	1.47476
4M	NP-1	29.06	18.53	17.96	10.815		-1.05167	2.07292	2.15539	0.779138				Replicate#4	16.9255																	Replicate#5	26.5692	21.3439	21.8854	4.95459		0.242355	0.845364
	NP-2	28.77	19.58	17.37	10.295		-1.57167	2.97248						Replicate#5	16.8581																	Replicate#6	25.3761	21.0433	21.5718	4.06856		-0.643682	1.56231
	NP-3	29.13	18.47	17.07	11.36		-0.506667	1.42076					0.5	Replicate#1	25.0324																	Replicate#7	25.833	21.1664	21.4591	4.52025		-0.191986	1.14234
	P-1	27.85	18.36	17.57	9.885		-1.98167	3.94949	4.18472	0.256888				Replicate#2	24.1505																	Replicate#8	24.31	18.73	19.93	4.98		0.26776	0.830608
	P-2	28.79	19.68	18.48	9.71		-2.15667	4.45883						Replicate#3	21.9608
	P-3	28.6	19.04	18.53	9.815		-2.05167	4.14585						Replicate#4	21.5654																Sample		PxHK	Pxβ-actin	Pxβ-tubulin	ΔCT	Normalizer	ΔΔCT	Relative expression	Average	SD
4L	NP-1	31.52	19.31	19.03	12.35		0.483333	0.715323	1.21121	0.441162				Replicate#5	21.018
	NP-2	29.66	17.52	19.35	11.225		-0.641667	1.56013				sPxsNPF-2 (ng/larva)	0.5	Replicate#1	19.617																PBS	Replicate#1	26.27	19.51	20.05	6.49	5.9575	0.5325	0.691356	1.03151	0.285943
	NP-3	29.91	18.55	18.42	11.425		-0.441667	1.35817						Replicate#2	17.8892																	Replicate#2	24.88	18.93	19.34	5.745		-0.2125	1.15869
	P-1	27.46	18.32	18.64	8.98		-2.88667	7.3956	6.64302	0.694115				Replicate#3	19.8828																	Replicate#3	25.31	18.97	19.53	6.06		0.1025	0.931418
	P-2	28.5	19.89	18.78	9.165		-2.70167	6.50553						Replicate#4	18.9525																	Replicate#4	24.48	18.43	19.13	5.7		-0.2575	1.19541
	P-3	27.98	18.76	18.65	9.275		-2.59167	6.02795				sPxsNPF-3 (ng/larva)	0.5	Replicate#1	23.4837																	Replicate#5	28.77	21.41	25.58	5.275		-0.6825	1.60492
														Replicate#2	17.6819																	Replicate#6	25.09	18.61	19.33	6.12		0.1625	0.893475
														Replicate#3	16.4847																	Replicate#7	26.56	20.06	20.51	6.275		0.3175	0.802459
														Replicate#4	16.3926																	Replicate#8	30.29	24.42	24.17	5.995		0.0375	0.974342
														Replicate#5	15.5177																sPxsNPF-1	Replicate#1	25.3884	19.2546	20.8312	5.34548		-0.612019	1.5284	2.11951	0.495287
														Replicate#6	15.3335																	Replicate#2	26.372	21.3439	21.8854	4.75734		-1.20016	2.29765
																																Replicate#3	26.4113	21.0433	21.5718	5.10376		-0.853736	1.80717
																																Replicate#4	26.2849	21.5468	21.6797	4.67166		-1.28584	2.43825
																																Replicate#5	25.6276	21.1664	21.4591	4.31488		-1.64262	3.12233
																																Replicate#6	24.58	19.38	19.84	4.97		-0.9875	1.98275
																																Replicate#7	24.15	18.88	19.43	4.995		-0.9625	1.94868
																																Replicate#8	24.21	18.7	19.55	5.085		-0.8725	1.83083
																															Sample		PxTPS	Pxβ-actin	Pxβ-tubulin	ΔCT	Normalizer	ΔΔCT	Relative expression	Average	SD
																															PBS	Replicate#1	25.0446	19.3213	20.2452	5.26134	4.89076	0.370577	0.773473	1.03694	0.303372
																																Replicate#2	24.0867	19.2505	20.4509	4.23607		-0.654696	1.57428
																																Replicate#3	25.6616	19.7077	20.6726	5.47142		0.580657	0.668659
																																Replicate#4	25.3415	20.06	20.5139	5.05449		0.163726	0.892717
																																Replicate#5	25.3682	20.1731	20.807	4.87815		-0.0126152	1.00878
																																Replicate#6	24.5461	19.4828	20.402	4.60371		-0.287054	1.22015
																																Replicate#7	24.9151	20.1113	20.6787	4.52007		-0.370696	1.29298
																																Replicate#8	25.3283	19.7703	20.6846	5.10086		0.210102	0.864476
																															sPxsNPF-1	Replicate#1	24.0846	19.2546	20.8312	4.04175		-0.849015	1.80127	1.04477	0.471809
																																Replicate#2	24.841	19.588	20.6355	4.72922		-0.161539	1.11848
																																Replicate#3	25.9996	21.8427	21.8707	4.14288		-0.747886	1.67933
																																Replicate#4	26.8384	21.3705	21.3745	5.46596		0.575195	0.671196
																																Replicate#5	26.3997	21.3439	21.8854	4.78508		-0.105682	1.076
																																Replicate#6	26.8258	21.0433	21.5718	5.51819		0.62743	0.647329
																																Replicate#7	26.8749	21.5468	21.6797	5.26166		0.3709	0.7733
																																Replicate#8	26.9616	21.1664	21.4591	5.64883		0.758066	0.591288
[truncated: 37 more columns]
