# Supplementary material for: Dual interference with host neuropeptide signaling allows parasitoid wasp to hijack host sugar metabolism
Source: EMBO J. 2025 Nov 26;45(6):2030–50. doi: 10.1038/s44318-025-00636-5 (PMC12992715; doi:10.1038/s44318-025-00636-5)
Supplement: Supplementary file 10 — Source data Fig. 6 [file 44318_2025_636_MOESM10_ESM.zip › Figure 6.xlsx]

## Sheet: Figure 6
Figure 6A												Figure 6B												Figure 6C												Figure 6D					Figure 6E
Sample		PxsNPFR	Pxβ-actin	Pxβ-tubulin	ΔCT	Normalizer	ΔΔCT	Relative expression	Average	SD		Sample		PxHK	Pxβ-actin	Pxβ-tubulin	ΔCT	Normalizer	ΔΔCT	Relative expression	Average	SD		Sample		PxGP	Pxβ-actin	Pxβ-tubulin	ΔCT	Normalizer	ΔΔCT	Relative expression	Average	SD		sPxsNPF-1 (M)	Replicate#1	Replicate#2	Replicate#3		Time (sec)	CK	sPxsNPF-1				Time (sec)	CK	sCvsNPF
																																											1μM	10nM	100pM				1μM
P+dsGFP	Replicate#1	21.76	14.93	15.2	6.695	6.38	0.315	0.803851	1.01755	0.207753		dsGFP	Replicate#1	26.1895	22.0336	21.3877	4.47889	3.63104	0.847844	0.555615	1.10288	0.470614		dsGFP	Replicate#1	30.1059	23.1754	23.9636	6.53642	7.30466	-0.768237	1.70319	1.11696	0.581117		1e-05	0.717179	0.728037	0.728144		1	0	0	0	0		1	0	0
	Replicate#2	21.99	15.25	15.44	6.645		0.265	0.832199					Replicate#2	25.8522	22.6774	22.7	3.16354		-0.467502	1.38271					Replicate#2	30.2553	22.6572	23.1277	7.36287		0.0582086	0.960456				1e-06	0.773242	0.766311	0.757699		2	0.01	0.0369	0.0795	-0.061		2	0.0048	0.0307
	Replicate#3	22.91	16.11	16.55	6.58		0.2	0.870551					Replicate#3	24.2729	21.4701	21.5043	2.78563		-0.845408	1.79677					Replicate#3	29.0904	22.6346	22.8915	6.32735		-0.977311	1.96879				1e-07	0.750678	0.723554	0.723978		3	-0.0141	0.0271	0.1058	-0.0574		3	-0.0255	0.0842
	Replicate#4	21.44	15.32	15.5	6.03		-0.35	1.27456					Replicate#4	24.0888	20.8341	20.3342	3.50464		-0.126405	1.09157					Replicate#4	30.0976	22.3882	22.455	7.67595		0.37129	0.773091				1e-08	0.547476	0.52386	0.513366		4	-0.0015	0.0381	0.0275	-0.0513		4	0.0327	0.1077
	Replicate#5	21.12	14.73	15.32	6.095		-0.285	1.21841					Replicate#5	26.4983	21.691	21.6892	4.80821		1.17717	0.442219					Replicate#5	29.8162	22.1571	22.1631	7.65612		0.351465	0.783788				1e-09	1.09705	1.10486	1.08895		5	0.016	0.0832	0.0834	0.0089		5	0.0521	0.1161
	Replicate#6	21.92	15.64	15.73	6.235		-0.145	1.10573					Replicate#6	28.2108	24.8766	24.7798	3.38253		-0.24851	1.18798					Replicate#6	30.8339	22.7623	22.367	8.26924		0.964585	0.512426				1e-10	0.709153	0.68606	0.6815		6	-0.0257	0.0563	0.0855	0.0246		6	-0.022	0.1339
P+dsPxsNPFR	Replicate#1	22.13	14.73	15.55	6.99		0.61	0.655197	0.603839	0.13998			Replicate#7	24.7106	21.1192	21.7142	3.29385		-0.337187	1.26329				dsPxsNPFR	Replicate#1	28.6776	21.0864	21.2391	7.51488		0.210219	0.864406	0.742983	0.267497		1e-11	0.539551	0.530755	0.511977		7	-0.0455	0.0452	0.0527	0.0057		7	0.0374	0.1351
	Replicate#2	21.65	14.21	14.96	7.065		0.685	0.622006				dsPxsNPFR	Replicate#1	24.4301	21.0294	21.4467	3.19209		-0.438948	1.35561	1.28419	0.23311			Replicate#2	30.1697	21.9667	22.3648	8.00398		0.69932	0.615862									8	-0.0373	0.1131	0.029	0.0059		8	0.0588	0.1268
	Replicate#3	21.52	13.74	14.8	7.25		0.87	0.547147					Replicate#2	24.162	20.5495	20.3174	3.72855		0.0975096	0.934645					Replicate#3	30.0686	21.9511	22.1986	7.99375		0.689093	0.620244				sCvsNPF (M)	Replicate#1	Replicate#2	Replicate#3		9	-0.0105	0.043	0.0586	0.0608		9	0.0542	0.1125
	Replicate#4	22.6	15.43	16.32	6.725		0.345	0.787308					Replicate#3	24.1173	21.1686	21.055	3.00545		-0.625593	1.54285					Replicate#4	29.2774	22.0712	22.4755	7.00406		-0.300594	1.23165									10	-0.0904	-0.0447	-0.1104	-0.1309		10	-0.0427	0.1378
	Replicate#5	22.3	13.97	15.28	7.675		1.295	0.407536					Replicate#4	24.6957	21.3654	21.2577	3.38406		-0.246987	1.18673					Replicate#5	28.9548	20.8357	21.1157	7.97904		0.674377	0.626603				1e-05	0.264958	0.234832	0.229637		11	-0.0205	-0.0089	-0.0302	-0.1461		11	-0.0637	0.1494
													Replicate#5	23.7907	20.5108	20.7816	3.14445		-0.486593	1.40113					Replicate#6	29.784	21.4609	21.4927	8.30717		1.00251	0.49913				1e-06	0.428806	0.237708	0.409538		12	-0.022	-0.0147	-0.0658	-0.1336		12	-0.0636	0.1451
												dsGFP+sPxsNPF-1	Replicate#1	24.3184	21.538	21.4339	2.83247		-0.798567	1.73937	1.72155	0.327493		dsGFP+sCvsNPF	Replicate#1	24.29	17.82	17.72	6.52		-0.784659	1.72269	2.06683	0.664287		1e-07	0.430352	0.441477	0.70323		13	-0.0076	-0.0539	-0.0075	-0.0756		13	-0.0756	0.2213
													Replicate#2	23.7566	20.5053	20.5997	3.2041		-0.426942	1.34438					Replicate#2	23.75	18.32	17.89	5.645		-1.65966	3.15942				1e-08	0.565504	0.615147	0.754038		14	-0.0387	0.0266	0.017	-0.0777		14	-0.1001	0.2338
													Replicate#3	23.6204	21.1134	21.1491	2.48912		-1.14192	2.20675					Replicate#3	22.64	16.4	16.91	5.985		-1.31966	2.49607				1e-09	0.447986	0.645645	0.922542		15	-0.049	0.0225	0.0358	-0.0351		15	-0.0629	0.2244
													Replicate#4	23.4669	20.1577	20.804	2.98608		-0.644964	1.5637					Replicate#4	24.28	17.63	17.87	6.53		-0.774659	1.71079				1e-10	0.644209	0.626648	0.87337		16	-0.0081	-0.0283	0.0498	-0.0593		16	-0.1103	0.2553
													Replicate#5	23.491	20.4932	21.2199	2.63447		-0.996575	1.99526					Replicate#5	24.12	17.02	17.38	6.92		-0.384659	1.30555									17	-0.0197	0.048	-0.0287	-0.0728		17	-0.1061	0.2536
													Replicate#6	22.6715	19.1994	20.0123	3.06563		-0.565415	1.47981					Replicate#6	24.2	17.67	18.13	6.3		-1.00466	2.00647									18	-0.0279	0.0419	0.0232	-0.068		18	-0.0975	0.2928
												dsPxsNPFR+sPxsNPF-1	Replicate#1	23.6821	20.2455	20.7903	3.16415		-0.466889	1.38213	1.04668	0.377062		dsPxsNPFR+sCvsNPF	Replicate#1	23.91	16.16	16.93	7.365		0.060341	0.959037	1.12569	0.639449							19	-0.0959	-0.0115	0.0324	-0.1016		19	-0.1185	0.2971
													Replicate#2	23.8663	20.8004	20.1385	3.39681		-0.234233	1.17628					Replicate#2	22.93	16.05	16.53	6.64		-0.664659	1.58519									20	-0.0345	0.0718	-0.0426	-0.1489		20	-0.0863	0.2956
													Replicate#3	24.4474	21.1271	20.8048	3.48148		-0.149557	1.10923					Replicate#3	24.89	16.19	16.62	8.485		1.18034	0.441247									21	-0.0271	0.0121	0.0125	-0.0451		21	-0.0762	0.3613
													Replicate#4	23.7039	19.4285	20.3645	3.80739		0.176352	0.884938					Replicate#4	22.65	16.31	16.62	6.185		-1.11966	2.17296									22	-0.0154	0.0575	0.0178	-0.1585		22	-0.0551	0.3374
													Replicate#5	23.2021	19.6905	20.6148	3.04947		-0.581572	1.49648					Replicate#5	23.7	15.61	16.09	7.85		0.545341	0.685229									23	-0.0449	0.0891	-0.0308	-0.1027		23	-0.0696	0.3747
													Replicate#6	24.2546	18.907	19.3695	5.1164		1.48536	0.357159					Replicate#6	25.66	18.01	18.43	7.44		0.135341	0.910455									24	-0.0231	0.0415	0.0046	-0.1057		24	-0.079	0.3868
													Replicate#7	23.7787	19.714	20.3426	3.75046		0.119416	0.92056																					25	-0.0739	-0.0041	0.0927	-0.1168		25	-0.0447	0.3624
																																									26	-0.0465	0.041	0.0835	-0.1413		26	-0.0558	0.3244
																																									27	-0.0092	0.0911	-0.0204	-0.0461		27	-0.0597	0.4015
																																									28	-0.0405	0.0993	0.0761	-0.0666		28	-0.0523	0.4305
																																									29	0.025	0.0832	-0.0072	-0.0287		29	-0.0612	0.5127
																																									30	-0.1067	0.0776	0.0542	-0.0648		30	-0.0486	0.4274
																																									31	-0.0708	0.1193	0.1226	-0.0893		31	-0.0605	0.5322
																																									32	-0.0392	-0.0118	0.085	-0.1119		32	-0.0469	0.4424
																																									33	-0.0524	0.0901	0.1095	-0.0464		33	-0.0767	0.4815
																																									34	-0.0506	0.0531	0.0956	-0.0211		34	-0.0116	0.5999
																																									35	-0.0064	0.0772	0.1221	-0.0316		35	-0.0441	0.5495
																																									36	-0.0655	0.0601	0.1674	-0.057		36	-0.004	0.534
																																									37	-0.0871	0.1102	0.2085	-0.1172		37	0.0162	0.5535
																																									38	-0.0003	0.0786	0.0854	-0.1263		38	-0.0048	0.5993
																																									39	-0.0278	0.0623	0.1156	-0.0828		39	-0.0169	0.5932
																																									40	0.0204	0.0693	0.0749	-0.1017		40	-0.027	0.5668
																																									41	-0.0445	0.0945	0.1239	-0.0741		41	0.0017	0.625
																																									42	0.0157	0.1461	0.1205	-0.0949		42	0.029	0.5864
																																									43	-0.022	0.1399	0.1823	-0.0637		43	0.004	0.6334
																																									44	-0.0286	0.1291	0.0945	-0.0119		44	0.0552	0.6491
																																									45	-0.0238	0.0979	0.1607	-0.0863		45	0.0644	0.6718
																																									46	-0.038	0.1638	0.1392	-0.1381		46	0.0228	0.6899
																																									47	-0.0133	0.1055	0.1857	-0.062		47	0.0349	0.7144
																																									48	-0.0199	0.207	0.2056	-0.1137		48	0.0181	0.6808
																																									49	0.0205	0.0631	0.1045	-0.0619		49	0.0684	0.7226
																																									50	-0.0341	0.1174	0.2166	-0.0329		50	0.0066	0.695
																																									51	0.0304	0.1319	0.1456	-0.0827		51	0.0237	0.7842
																																									52	0.0401	0.1892	0.2302	-0.0331		52	0.0055	0.7631
																																									53	-0.0085	0.1312	0.132	-0.035		53	0.0593	0.7798
																																									54	0.0446	0.1825	0.1365	-0.0669		54	0.0505	0.784
																																									55	0	0.1916	0.1081	-0.0024		55	0.101	0.7722
																																									56	0.0432	0.1816	0.2384	-0.008		56	0.0501	0.8946
																																									57	0.0561	0.1235	0.2441	0.0302		57	0.0636	0.8383
																																									58	0.0175	0.133	0.1775	-0.0027		58	0.1107	0.7886
																																									59	0.0226	0.2274	0.1858	-0.0092		59	0.0725	0.8562
																																									60	0.0809	0.1758	0.236	-0.0701		60	0.1107	0.803
																																									61	0.0776	0.1348	0.1999	-0.0135		61	0.0605	0.8285
																																									62	-0.0141	0.161	0.1712	-0.0509		62	0.0619	0.8086
																																									63	0.0563	0.2106	0.2253	-0.0259		63	0.0853	0.8251
																																									64	0.048	0.1517	0.1838	-0.0585		64	0.1198	0.8533
																																									65	0.0806	0.1977	0.2713	-0.086		65	0.09	0.836
																																									66	0.0247	0.1608	0.2346	-0.009		66	0.1279	0.8082
																																									67	0.0083	0.2308	0.2145	-0.0644		67	0.1454	0.8797
[truncated: 24 more columns]
