# Supplementary material for: Dual interference with host neuropeptide signaling allows parasitoid wasp to hijack host sugar metabolism
Source: EMBO J. 2025 Nov 26;45(6):2030–50. doi: 10.1038/s44318-025-00636-5 (PMC12992715; doi:10.1038/s44318-025-00636-5)
Supplement: Supplementary file 11 — Appendix Figure Source Data [file 44318_2025_636_MOESM11_ESM.zip]

Archive with 59 entries (48 files):
- Figure S7/
- Figure S7/.DS_Store
- __MACOSX/Figure S7/._.DS_Store
- Figure S7/Figure S7B/
- Figure S7/Figure S7B/Figure S7B-PxsNPFR-PxsNPFR.tif
- Figure S7/Figure S7B/Figure S7B-HEK293-Membrane.tif
- Figure S7/Figure S7B/Figure S7B-PxsNPFR-Merge3.tif
- Figure S7/Figure S7B/read me.txt
- Figure S7/Figure S7B/Figure S7B-HEK293-Merged.tif
- Figure S7/Figure S7B/Figure S7B-HEK293-PxsNPFR.tif
- Figure S7/Figure S7B/Figure S7B-PxsNPFR-DAPI.tif
- Figure S7/Figure S7B/Figure S7B-PxsNPFR-Membrane.tif
- Figure S7/Figure S7B/Figure S7B-HEK293-DAPI.tif
- Figure S1/
- __MACOSX/._Figure S1
- Figure S1/Figure S1.xlsx
- __MACOSX/Figure S1/._Figure S1.xlsx
- Figure S2/
- __MACOSX/._Figure S2
- Figure S2/Figure S2.xlsx
- __MACOSX/Figure S2/._Figure S2.xlsx
- Figure S3/
- Figure S3/.DS_Store
- __MACOSX/Figure S3/._.DS_Store
- Figure S3/Figure S3.xlsx
- __MACOSX/Figure S3/._Figure S3.xlsx
- Figure S3/Figure S3C/
- Figure S3/Figure S3C/Figure S3C.tif
- __MACOSX/Figure S3/Figure S3C/._Figure S3C.tif
- Figure S3/Figure S3C/.DS_Store
- __MACOSX/Figure S3/Figure S3C/._.DS_Store
- Figure S4/
- __MACOSX/._Figure S4
- Figure S4/.DS_Store
- __MACOSX/Figure S4/._.DS_Store
- Figure S4/Figure S4B/
- Figure S4/Figure S4C/
- Figure S4/Figure S4.xlsx
- __MACOSX/Figure S4/._Figure S4.xlsx
- Figure S4/Figure S4B/Figure S4b-Tracheae-P.tif
- Figure S4/Figure S4B/Figure S4b-Intestine-P.tif
- Figure S4/Figure S4B/Figure S4B-Tracheae-NP.tif
- Figure S4/Figure S4B/Figure S4B-Intestine-NP.tif
- Figure S4/Figure S4C/Figure S4C-P-DAPI.tif
- Figure S4/Figure S4C/Figure S4C-NP-sNPF.tif
- Figure S4/Figure S4C/Figure S4C-P-Merged.tif
- Figure S4/Figure S4C/Figure S4C-NP-Merged.tif
- Figure S4/Figure S4C/Figure S4C-NP-DAPI.tif
- Figure S4/Figure S4C/Figure S4C-P-sNPF.tif
- Figure S6/
- __MACOSX/._Figure S6
- Figure S6/Figure S6.xlsx
- __MACOSX/Figure S6/._Figure S6.xlsx
- Figure S6/Figure S6B/
- Figure S6/Figure S6B/Figure S6B-Intestine.tif
- Figure S6/Figure S6B/Figure S6B-Intestine-PxsNPFR.tif
- Figure S6/Figure S6B/Figure S6B-Tracheae-PxsNPFR.tif
- Figure S6/Figure S6B/Figure S6B-Midgut.tif
- Figure S6/Figure S6B/Figure S6B-Tracheae-merged.tif
