# Supplementary material for: Dual interference with host neuropeptide signaling allows parasitoid wasp to hijack host sugar metabolism
Source: EMBO J. 2025 Nov 26;45(6):2030–50. doi: 10.1038/s44318-025-00636-5 (PMC12992715; doi:10.1038/s44318-025-00636-5)
Supplement: Supplementary file 11 — Appendix Figure Source Data [file 44318_2025_636_MOESM11_ESM.zip › Figure S7/Figure S7B/read me.txt]

sample note：
PxsNPFR indicates HEK293 cells expressed PxsNPFR;
HEK293 indicates HEK293 cells expressed no PxsNPFR.
