# Supplementary material for: Dual interference with host neuropeptide signaling allows parasitoid wasp to hijack host sugar metabolism
Source: EMBO J. 2025 Nov 26;45(6):2030–50. doi: 10.1038/s44318-025-00636-5 (PMC12992715; doi:10.1038/s44318-025-00636-5)
Supplement: Supplementary file 11 — Appendix Figure Source Data [file 44318_2025_636_MOESM11_ESM.zip › Figure S1/Figure S1.xlsx]

## Sheet: Figure S1
Figure S1b								Figure S1c								Figure S1d								Figure S1e								Figure S1f												Figure S1g
Non-parasitized								Non-parasitized								Non-parasitized								Non-parasitized								Sample		PxPGM	Pxβ-actin	Pxβ-tubulin	ΔCT	Normalizer	ΔΔCT	Relative expression	Average	SD		Sample		Glucose level (mg/ml)	Protein level (mg/ml)	Trehalase activity
Sample		Peak area	Sorbitol level (1/1000 dilution)	Sorbitol level (μg/μl haemolymph)	Average	SD		Sample		Peak area	Fructose level (1/1000 dilution)	Fructose level (μg/μl haemolymph)	Average	SD		Sample		Peak area	Glucose level (1/1000 dilution)	Glucose level (μg/μl haemolymph)	Average	SD		Sample		Peak area	Sucrose level (1/1000 dilution)	Sucrose level (μg/μl haemolymph)	Average	SD
																																3L	NP-1	20.45	12.26	14.96	6.84	7.1	-0.26	1.19748	1.10381	0.314972		3L	NP-1	0.254896	1.6242	5.23122
3L	Replicate#1	2.5223	0.00044446	0.44446	0.609895	0.117664		3L	Replicate#1	3.612	0.0008124	0.8124	0.899775	0.0806264		3L	Replicate#1	2.8829	0.00056658	0.56658	0.454005	0.0961401		3L	Replicate#1	0.1908	2.816e-05	0.02816	0.065335	0.0383946			NP-2	19.975	12.08	14.56	6.655		-0.445	1.36131					NP-2	0.259245	1.5376	5.62013
	Replicate#2	3.4785	0.0006357	0.6357					Replicate#2	3.8676	0.00086352	0.86352					Replicate#2	2.0127	0.00039254	0.39254					Replicate#2	0.2445	3.89e-05	0.0389					NP-3	20.63	12.55	13.69	7.51		0.41	0.752623					NP-3	0.280482	1.74661	5.3529
	Replicate#3	3.482	0.0006364	0.6364					Replicate#3	4.1672	0.00092344	0.92344					Replicate#3	2.5453	0.00049906	0.49906					Replicate#3	0.4726	8.452e-05	0.08452					P-1	20.455	12.09	12.99	7.915		0.815	0.568408	1.04211	0.595915			P-1	0.219421	1.74134	4.20024
	Replicate#4	3.9151	0.00072302	0.72302					Replicate#4	4.5487	0.00099974	0.99974					Replicate#4	1.8392	0.00035784	0.35784					Replicate#4	0.5988	0.00010976	0.10976					P-2	20.165	13.11	14.57	6.325		-0.775	1.71119					P-2	0.300199	1.80934	5.53053
4E	Replicate#1	4.1221	0.00076442	0.76442	0.801005	0.0374599		4E	Replicate#1	4.3303	0.00095606	0.95606	1.01904	0.0694986		4E	Replicate#1	0.7693	0.00014386	0.14386	0.157735	0.0170902		4E	Replicate#1	0.263	5.89e-05	0.0589	0.0980875	0.0624293			P-3	20.245	12.21	13.6	7.34		0.24	0.846745					P-3	0.265616	1.51051	5.86151
	Replicate#2	4.1858	0.00077716	0.77716					Replicate#2	4.4611	0.00098222	0.98222					Replicate#2	0.7699	0.00014398	0.14398					Replicate#2	0.6384	0.00017152	0.17152				4E	NP-1	20.325	13.33	15.48	5.92		-1.18	2.26577	2.14353	0.345804		4E	NP-1	0.145259	1.21276	3.99252
	Replicate#3	4.3789	0.00081578	0.81578					Replicate#3	4.6659	0.00102318	1.02318					Replicate#3	0.8702	0.00016404	0.16404					Replicate#3	0.1842	3.526e-05	0.03526					NP-2	20.07	12.97	15.51	5.83		-1.27	2.41162					NP-2	0.0996253	1.35959	2.44253
	Replicate#4	4.5333	0.00084666	0.84666					Replicate#4	5.1235	0.0011147	1.1147					Replicate#4	0.9453	0.00017906	0.17906					Replicate#5	0.4889	0.00012667	0.12667					NP-3	19.95	12.61	14.71	6.29		-0.81	1.75321					NP-3	0.127596	1.22866	3.46165
4M	Replicate#1	5.0147	0.00094294	0.94294	0.981685	0.0408437		4M	Replicate#1	5.9825	0.0012865	1.2865	1.40123	0.0822938		4M	Replicate#1	0.8754	0.00016508	0.16508	0.187865	0.0216163		4M	Replicate#1	0.0713	1.39e-06	0.00139	0.041575	0.0445439			P-1	20.045	12.42	14.77	6.45		-0.65	1.56917	1.87779	0.477998			P-1	0.147111	1.36923	3.58135
	Replicate#2	5.0612	0.00095224	0.95224					Replicate#2	6.5333	0.00139666	1.39666					Replicate#2	0.9186	0.00017372	0.17372					Replicate#2	0.1111	1.333e-05	0.01333					P-2	18.87	11.38	14.72	5.82		-1.28	2.42839					P-2	0.124348	1.32515	3.12791
	Replicate#3	5.3165	0.0010033	1.0033					Replicate#3	6.8389	0.00145778	1.45778					Replicate#3	1.0788	0.00020576	0.20576					Replicate#3	0.2377	5.131e-05	0.05131					P-3	19.91	12.29	14.75	6.39		-0.71	1.6358					P-3	0.144178	1.4661	3.27804
	Replicate#4	5.4413	0.00102826	1.02826					Replicate#4	6.8698	0.00146396	1.46396					Replicate#4	1.0845	0.0002069	0.2069					Replicate#4	0.4009	0.00010027	0.10027				4M	NP-1	21.18	11.76	14.61	7.995		0.895	0.537747	0.566378	0.0577757		4M	NP-1	0.272551	1.23067	3.69109
4L	Replicate#1	2.667	0.0004734	0.4734	0.49513	0.0216339		4L	Replicate#1	6.3553	0.00136106	1.36106	1.56547	0.18438		4L	Replicate#1	0.9435	0.0001787	0.1787	0.195	0.0187996		4L	Replicate#1	0	0	0	0	0			NP-2	20.105	11.93	12.76	7.76		0.66	0.632878					NP-2	0.227395	1.2384	3.06033
	Replicate#2	2.7514	0.00049028	0.49028					Replicate#2	6.8453	0.00145906	1.45906					Replicate#2	0.9437	0.00017874	0.17874					Replicate#2	0	0	0					NP-3	20.88	12.22	13.5	8.02		0.92	0.528509					NP-3	0.18531	0.975242	3.1669
	Replicate#3	2.7588	0.00049176	0.49176					Replicate#3	8.07	0.001704	1.704					Replicate#3	1.1052	0.00021104	0.21104					Replicate#3	0	0	0					P-1	19.44	12.49	14.01	6.19		-0.91	1.87905	2.43852	1.30621			P-1	0.290975	1.53156	3.16644
	Replicate#4	2.9254	0.00052508	0.52508					Replicate#4	8.2389	0.00173778	1.73778					Replicate#4	1.1076	0.00021152	0.21152					Replicate#4	0	0	0					P-2	18.355	12.48	13.98	5.125		-1.975	3.93128					P-2	0.167013	1.63729	1.7001
Parasitized								Parasitized								Parasitized								Parasitized									P-3	19.175	12.55	12.78	6.51		-0.59	1.50525					P-3	0.305117	1.53156	3.32033
Sample		Peak area	Sorbitol level (1/1000 dilution)	Sorbitol level (μg/μl haemolymph)	Average	SD		Sample		Peak area	Fructose level (1/1000 dilution)	Fructose level (μg/μl haemolymph)	Average	SD		Sample		Peak area	Glucose level (1/1000 dilution)	Glucose level (μg/μl haemolymph)	Average	SD		Sample		Peak area	Sucrose level (1/1000 dilution)	Sucrose level (μg/μl haemolymph)	Average	SD		4L	NP-1	19.68	13.43	13.82	6.055		-1.045	2.06337	1.70877	0.753114		4L	NP-1	0.35723	0.616098	3.86551
																																	NP-2	19.925	13.37	14.58	5.95		-1.15	2.21914					NP-2	0.314085	0.828799	2.52643
3L	Replicate#1	5.0128	0.00094256	0.94256	1.01074	0.0887338		3L	Replicate#1	4.5986	0.00100972	1.00972	1.09303	0.0946203		3L	Replicate#1	2.585	0.000507	0.507	0.58712	0.093237		3L	Replicate#1	0.4765	0.00012295	0.12295	0.159452	0.0319628			NP-3	20.86	13.36	13.67	7.345		0.245	0.843816					NP-3	0.314499	0.78546	2.66934
	Replicate#2	5.0632	0.00095264	0.95264					Replicate#2	4.65	0.00102	1.02					Replicate#2	2.6283	0.00051566	0.51566					Replicate#2	0.5415	0.00014245	0.14245					P-1	20.3	12.61	14	6.995		-0.105	1.07549	1.21469	0.225002			P-1	0.322823	0.529831	4.06196
	Replicate#3	5.3606	0.00101212	1.01212					Replicate#3	5.2341	0.00113682	1.13682					Replicate#3	3.1688	0.00062376	0.62376					Replicate#3	0.6792	0.00018376	0.18376					P-2	19.355	11.97	13.66	6.54		-0.56	1.47427					P-2	0.321535	0.705247	3.03945
	Replicate#4	5.9781	0.00113562	1.13562					Replicate#4	5.5779	0.00120558	1.20558					Replicate#4	3.5603	0.00070206	0.70206					Replicate#4	0.6955	0.00018865	0.18865					P-3	20.43	12.76	14.16	6.97		-0.13	1.09429					P-3	0.182665	0.573194	2.12452
4E	Replicate#1	3.1632	0.00057264	0.57264	0.641665	0.0596162		4E	Replicate#1	6.7185	0.0014337	1.4337	1.51222	0.0877531		4E	Replicate#1	0.8423	0.00015846	0.15846	0.190195	0.0249149		4E	Replicate#1	0.1736	3.208e-05	0.03208	0.0463	0.013087
	Replicate#2	3.3615	0.0006123	0.6123					Replicate#2	6.8763	0.00146526	1.46526					Replicate#2	0.9616	0.00018232	0.18232					Replicate#2	0.2009	4.027e-05	0.04027				Sample		PxTREH	Pxβ-actin	Pxβ-tubulin	ΔCT	Normalizer	ΔΔCT	Relative expression	Average	SD
	Replicate#3	3.7049	0.00068098	0.68098					Replicate#3	7.132	0.0015164	1.5164					Replicate#3	1.0896	0.00020792	0.20792					Replicate#3	0.235	5.05e-05	0.0505
	Replicate#4	3.8037	0.00070074	0.70074					Replicate#4	7.7176	0.00163352	1.63352					Replicate#4	1.1104	0.00021208	0.21208					Replicate#4	0.2745	6.235e-05	0.06235				3L	NP-1	31.1527	19.65	17.6	12.5276	13.8401	-1.31246	2.48365	1.92066	0.506695
4M	Replicate#1	2.7688	0.00049376	0.49376	0.53159	0.042996		4M	Replicate#1	10.4583	0.00218166	2.18166	2.37392	0.190337		4M	Replicate#1	0.9988	0.00018976	0.18976	0.204295	0.0140083		4M	Replicate#1	0.1351	2.053e-05	0.02053	0.0329725	0.00845491			NP-2	31.6788	19.7166	17.6198	13.0106		-0.829495	1.77706
	Replicate#2	2.8465	0.0005093	0.5093					Replicate#2	10.745	0.002239	2.239					Replicate#2	1.0466	0.00019932	0.19932					Replicate#2	0.1832	3.496e-05	0.03496					NP-3	31.8446	19.4965	17.6849	13.2539		-0.58617	1.50126
	Replicate#3	2.9578	0.00053156	0.53156					Replicate#3	12.2346	0.00253692	2.53692					Replicate#3	1.0752	0.00020504	0.20504					Replicate#3	0.1916	3.748e-05	0.03748					P-1	29.1952	16.4872	18.1842	11.8595		-1.98059	3.94655	4.45593	1.86943
	Replicate#4	3.2587	0.00059174	0.59174					Replicate#4	12.2404	0.00253808	2.53808					Replicate#4	1.1653	0.00022306	0.22306					Replicate#4	0.1964	3.892e-05	0.03892					P-2	29.7917	16.2881	18.6812	12.3071		-1.53306	2.89398
4L	Replicate#1	2.0918	0.00035836	0.35836	0.427785	0.0639306		4L	Replicate#1	6.352	0.0013604	1.3604	1.45713	0.105431		4L	Replicate#1	0.8382	0.00015764	0.15764	0.17308	0.0159234		4L	Replicate#1	0.1645	2.935e-05	0.02935	0.118503	0.0840905			P-3	29.4652	17.2633	19.3998	11.1336		-2.70648	6.52726
	Replicate#2	2.247	0.0003894	0.3894					Replicate#2	6.408	0.0013716	1.3716					Replicate#2	0.8821	0.00016642	0.16642					Replicate#2	0.2838	6.514e-05	0.06514				4E	NP-1	27.1101	16.4565	19.752	9.00586		-4.83425	28.5269	21.3035	6.33735
	Replicate#3	2.6642	0.00047284	0.47284					Replicate#3	7.2627	0.00154254	1.54254					Replicate#3	0.9166	0.00017332	0.17332					Replicate#3	0.7374	0.00020122	0.20122					NP-2	27.7628	16.582	19.7142	9.61463		-4.22548	18.7066
	Replicate#4	2.7527	0.00049054	0.49054					Replicate#4	7.3199	0.00155398	1.55398					Replicate#4	1.0247	0.00019494	0.19494					Replicate#4	0.661	0.0001783	0.1783					NP-3	27.4079	15.9632	19.2919	9.78031		-4.0598	16.6772
																																	P-1	28.0123	16.7893	19.8954	9.66994		-4.17017	18.003	20.5362	2.62536
																																	P-2	27.5786	16.4826	20.0721	9.30127		-4.53884	23.2449
																																	P-3	28.2474	17.3	20.21	9.49239		-4.34771	20.3607
																																4M	NP-1	28.6879	16.7202	18.3128	11.1714		-2.66875	6.35877	5.38375	0.943719
																																	NP-2	30.0009	17.269	19.3762	11.6783		-2.16183	4.47481
																																	NP-3	29.5614	17.2524	19.0118	11.4293		-2.4108	5.31769
																																	P-1	29.6363	16.8575	19.1374	11.6388		-2.20133	4.59903	4.93067	0.705509
																																	P-2	29.2923	16.5748	19.3721	11.3188		-2.52127	5.74089
																																	P-3	29.4779	16.5245	19.06	11.6856		-2.15448	4.45208
																																4L	NP-1	29.6082	17.2446	19.1818	11.395		-2.44511	5.44567	5.98754	0.850731
																																	NP-2	28.9513	17.0893	18.7345	11.0394		-2.80076	6.96807
																																	NP-3	30.6229	17.62	20.89	11.3679		-2.4722	5.54888
																																	P-1	29.6858	18.3739	20.6233	10.1872		-3.6529	12.5786	8.639	3.41534
																																	P-2	30.3323	18.0708	20.455	11.0694		-2.7707	6.82437
																																	P-3	29.4318	17.3898	19.2006	11.1366		-2.70355	6.51401









[truncated: 11 more columns]
