# Supplementary material for: Dual interference with host neuropeptide signaling allows parasitoid wasp to hijack host sugar metabolism
Source: EMBO J. 2025 Nov 26;45(6):2030–50. doi: 10.1038/s44318-025-00636-5 (PMC12992715; doi:10.1038/s44318-025-00636-5)
Supplement: Supplementary file 11 — Appendix Figure Source Data [file 44318_2025_636_MOESM11_ESM.zip › Figure S2/Figure S2.xlsx]

## Sheet: Figure S2
Figure S2a					Figure S2b					Figure S2c				Figure S2d												Figure S2e
Sample		Glucose level (μg/ml)	Protein level (μg/ml)		Sample		Trehalose level (mg/ml)	Protein level (μg/ml)		Head capsule width (μm)						Number of wasps pupae (per day)											Number of dead wasp males (per day)
										P	P+dsGFP	P+dsPxGP		Sample		1d	2d	3d	4d	5d	6d	7d	Total number			Sample	14d	15d	16d	17d	18d	Total number
P	Replicate#1	211.832	2080		P	Replicate#1	1.32875	2080		540	534	463		P	Replicate#1	0	9	22	0	2	0	0	110			P	0	4	12	8	4	28
	Replicate#2	130.369	1882.67			Replicate#2	1.15053	1882.67		516	513	457			Replicate#2	1	36	2	0	0	0	0				P+dsGFP	0	0	3	15	9	27
	Replicate#3	198.809	1504.67			Replicate#3	0.866088	1504.67		492	501	456			Replicate#3	10	25	3	0	0	0	0				P+dsPxGP	0	0	4	14	4	22
	Replicate#4	312.968	2266			Replicate#4	1.39149	2266		486	495	454		P+dsGFP	Replicate#1	0	7	23	0	4	0	0	122
	Replicate#5	266.417	2310			Replicate#5	1.21968	2310		478	482	453			Replicate#2	3	24	4	2	0	0	0					Number of dead wasp females (per day)
	Replicate#6	203.796	1544.67			Replicate#6	1.11061	1544.67		458	456	443			Replicate#3	6	18	2	0	0	0	0				Sample	14d	15d	16d	17d	18d	Total number
P+dsGFP	Replicate#1	211.554	1556.67		P+dsGFP	Replicate#1	0.675747	1556.67		453	443	440			Replicate#4	1	19	5	2	0	0	2				P	0	0	0	14	7	21
	Replicate#2	365.614	1916.67			Replicate#2	1.32661	1916.67		450	436	438		P+dsPxGP	Replicate#1	0	5	24	0	3	0	0	122			P+dsGFP	0	0	8	16	8	32
	Replicate#3	139.235	1603.33			Replicate#3	0.867514	1603.33		445	434	430			Replicate#2	0	23	8	0	1	0	0				P+dsPxGP	0	0	0	20	5	25
	Replicate#4	144.223	1590			Replicate#4	0.984428	1590		444	424	429			Replicate#3	4	24	3	0	0	0	0
	Replicate#5	158.631	1773.33			Replicate#5	1.06285	1773.33		444	380	428			Replicate#4	0	21	4	2	0	0	0
	Replicate#6	104.6	1553.33			Replicate#6	0.79979	1553.33		443	372	426
P+dsPxGP	Replicate#1	273.067	1872.67		P+dsPxGP	Replicate#1	1.26032	1872.67		420	364	409
	Replicate#2	354.253	1874.67			Replicate#2	1.40503	1874.67		419	362	406
	Replicate#3	126.766	1474			Replicate#3	0.94308	1474		417	362	402
	Replicate#4	183.846	1718.67			Replicate#4	1.26245	1718.67		396	343	401
	Replicate#5	140.067	1601.33			Replicate#5	1.03789	1601.33		392	327	395
	Replicate#6	128.429	1584			Replicate#6	0.806919	1584		392	317	390
										390	316	382
										382	312	379
										371	301	374
										368	293	362
										366	293	361
										361	253	356
										361	243	343
										342		341
										328		337
										328		318
										327		288
										291		278
										240		275
										217		257
										200
										167
