# Supplementary material for: Dual interference with host neuropeptide signaling allows parasitoid wasp to hijack host sugar metabolism
Source: EMBO J. 2025 Nov 26;45(6):2030–50. doi: 10.1038/s44318-025-00636-5 (PMC12992715; doi:10.1038/s44318-025-00636-5)
Supplement: Supplementary file 11 — Appendix Figure Source Data [file 44318_2025_636_MOESM11_ESM.zip › Figure S3/Figure S3.xlsx]

## Sheet: Sheet1
Figure S3A								Figure S3B															Figure S3D					Figure S3E
Sample		IntDen			Ratio			Sample			PxHK	Pxβ-actin	Pxβ-tubulin	ΔCT	Normalizer	ΔΔCT	Relative expression	Average	SD				Sample		Glycogen level (μg/ml)	Protein level (μg/ml)
		β-actin	AKT	p-AKT	AKT/β-actin	p-AKT/AKT
Fatbody	NP	34822	10860	9748	0.311872	0.897606		NP	PBS	Replicate#1	26.7849	21.2299	22.0543	5.14285	5.61635	-0.473505	1.38848	1.0605	0.380092				P+dsGFP	Replicate#1	491.667	944
		21771	9336	12547	0.428827	1.34394				Replicate#2	25.1796	19.1133	20.359	5.44346		-0.172894	1.12732							Replicate#2	557.13	997.333
		36766	16220	13535	0.441168	0.834464				Replicate#3	25.9709	19.0459	20.0874	6.40419		0.787838	0.579212							Replicate#3	517.13	975.333
	P	36377	13766	9716	0.378426	0.705797				Replicate#4	24.6543	19.106	20.0285	5.08708		-0.529271	1.4432							Replicate#4	556.574	1045.33
		33220	11657	7786	0.350903	0.667925				Replicate#5	26.0667	19.7373	20.3877	6.00419		0.387832	0.764277							Replicate#5	516.574	864.667
		44444	11806	6370	0.265638	0.539556			Bovine insulin	Replicate#1	25.153	19.2814	19.8218	5.60142		-0.0149371	1.01041	0.720116	0.269482					Replicate#6	530.278	1026
Midgut	NP	4526	38802	13754	8.57313	0.354466				Replicate#2	25.319	18.5072	19.3783	6.37623		0.759874	0.590548						P+dsPxAKHR	Replicate#1	496.019	1070.67
		3142	39406	11889	12.5417	0.301705				Replicate#3	26.2304	18.651	19.3145	7.24766		1.6313	0.322797							Replicate#2	503.796	996.667
		4531	35453	14594	7.82454	0.411644				Replicate#4	25.1883	19.1159	19.6614	5.79964		0.18329	0.880693							Replicate#3	601.296	974.667
	P	4877	30526	14416	6.25918	0.472253				Replicate#5	25.25	19.0972	19.5123	5.94527		0.328918	0.796133							Replicate#4	585.833	973.333
		4482	38264	11383	8.53726	0.297486		P	PBS	Replicate#1	26.0646	20.1575	21.0031	5.4843		-0.132054	1.09585	1.6905	0.856207					Replicate#5	573.796	1009.33
		4948	38953	12261	7.87247	0.314764				Replicate#2	24.531	19.6744	20.4527	4.46741		-1.14895	2.21752							Replicate#6	552.13	1070.67
										Replicate#3	25.9739	20.4464	21.1595	5.1709		-0.445459	1.36175
										Replicate#4	24.285	19.8876	20.5385	4.07193		-1.54443	2.91688
										Replicate#5	26.201	19.9942	20.7416	5.83313		0.216777	0.860486
									Bovine insulin	Replicate#1	24.5491	19.7877	20.2918	4.50927		-1.10708	2.1541	2.28168	0.184414
										Replicate#2	24.2609	19.3967	20.1109	4.50705		-1.10931	2.15742
										Replicate#3	24.8761	20.1117	20.7716	4.43449		-1.18187	2.2687
										Replicate#4	24.5112	19.9127	20.5739	4.26783		-1.34853	2.54652
								Sample			PxTPS	Pxβ-actin	Pxβ-tubulin	ΔCT	Normalizer	ΔΔCT	Relative expression	Average	SD
								NP	PBS	Replicate#1	26.6521	21.2299	22.0543	5.00998	5.5387	-0.528718	1.44265	1.10054	0.531865
										Replicate#2	25.3215	19.1133	20.359	5.58532		0.0466176	0.968204
										Replicate#3	24.2285	19.0459	20.0874	4.66181		-0.876887	1.83641
										Replicate#4	25.6364	19.106	20.0285	6.06921		0.530507	0.692311
										Replicate#5	26.4297	19.7373	20.3877	6.36718		0.828479	0.563122
									Bovine insulin	Replicate#1	25.7262	19.2814	19.8218	6.17464		0.63594	0.643521	0.981838	0.660967
										Replicate#2	23.3985	18.5072	19.3783	4.45573		-1.08297	2.1184
										Replicate#3	24.5109	18.651	19.3145	5.52818		-0.0105212	1.00732
										Replicate#4	25.6735	19.1159	19.6614	6.28486		0.746157	0.59619
										Replicate#5	25.7224	19.0972	19.5123	6.41765		0.87895	0.543763
								P	PBS	Replicate#1	24.321	19.6744	20.4527	4.25738		-1.28132	2.43062	3.70742	1.41507
										Replicate#2	23.8566	20.4464	21.1595	3.05359		-2.48511	5.59876
										Replicate#3	23.7688	19.8876	20.5385	3.55579		-1.98291	3.9529
										Replicate#4	24.397	19.9942	20.7416	4.02905		-1.50965	2.84741
									Bovine insulin	Replicate#1	22.8699	19.7877	20.2918	2.83013		-2.70858	6.53676	4.39643	1.48962
										Replicate#2	23.6569	19.3967	20.1109	3.90312		-1.63558	3.10713
										Replicate#3	23.9337	20.1117	20.7716	3.4921		-2.0466	4.13132
										Replicate#4	23.852	19.9127	20.5739	3.60872		-1.92998	3.81051
