# Supplementary material for: Dual interference with host neuropeptide signaling allows parasitoid wasp to hijack host sugar metabolism
Source: EMBO J. 2025 Nov 26;45(6):2030–50. doi: 10.1038/s44318-025-00636-5 (PMC12992715; doi:10.1038/s44318-025-00636-5)
Supplement: Supplementary file 11 — Appendix Figure Source Data [file 44318_2025_636_MOESM11_ESM.zip › Figure S4/Figure S4.xlsx]

## Sheet: Figure S4
Figure S4a														Figure S4d
Sample		PxsNPF	Pxβ-actin	Pxβ-tubulin	ΔCT	Normalizer	ΔΔCT	Relative expression	Average	SD				Feeding time (sec)					Interval time (sec)
														NP	P	sPxsNPF-1	sCvsNPF		NP	P	sPxsNPF-1	sCvsNPF
HC	NP-1	36.6769	18.3693	20.7919	17.0963	17.4132	-0.316916	1.24566	1.08565	0.138665				568	334	406	514		223	671	458	245
	NP-2	36.9594	18.2525	20.8419	17.4122		-0.00106131	1.00074						389	304	374	375		155	501	313	209
	NP-3	36.9784	18.268	20.8926	17.3981		-0.015132	1.01054						248	299	335	296		138	351	294	169
	P-1	36.6648	18.5238	20.366	17.2199		-0.193362	1.14343	1.06306	0.0873389				247	242	320	218		135	304	271	115
	P-2	36.7562	18.4694	20.4269	17.308		-0.105185	1.07563						221	201	296	217		135	250	270	109
	P-3	36.8547	18.36	20.4353	17.457		0.0437787	0.970111						206	194	294	170		130	247	258	102
MG	NP-1	33.9783	18.2865	21.1363	14.2669		-3.14629	8.85375	9.6124	1.18236				204	181	264	170		123	207	197	96
	NP-2	34.0692	18.5628	21.0917	14.2419		-3.17132	9.00873						197	172	231	153		121	203	186	94
	NP-3	33.7838	18.3379	21.3155	13.9571		-3.45611	10.9747						192	128	221	135		82	179	186	90
	P-1	31.9373	18.5865	21.405	11.9415		-5.47171	44.376	42.5525	2.88782				177	126	201	134		72	151	174	86
	P-2	32.1451	18.6387	21.4124	12.1196		-5.29363	39.223						174	121	194	126		70	121	165	80
	P-3	31.9285	18.5106	21.4426	11.9519		-5.46135	44.0586						163	117	192	122		70	104	158	78
SG	NP-1	35.3915	18.3958	20.9159	15.7356		-1.67762	3.199	3.3694	0.157989				156	117	185	104		69	75	156	72
	NP-2	35.1207	18.2529	20.7859	15.6013		-1.81189	3.51102						155	112	178	103		69		155	67
	NP-3	35.0974	18.2453	20.6525	15.6485		-1.76476	3.39818						155	109	167	99		69		144	63
	P-1	35.0584	18.143	20.9268	15.5235		-1.88978	3.70579	3.47861	0.379526				145	94	162	91		63		139	59
	P-2	35.0262	18.0781	20.9147	15.5298		-1.88346	3.68958						143	87	161	88		62		138	59
	P-3	35.3654	18.1734	20.9394	15.8089		-1.6043	3.04048						135	77	154	82		60		135	54
CNS	NP-1	30.5162	18.1235	20.1383	11.3854		-6.02787	65.2484	61.8147	6.10073				123	75	150	81		60		134	49
	NP-2	30.7145	18.0459	20.1073	11.6379		-5.77534	54.7709						112	75	148	80		59		130	45
	NP-3	30.4614	18.0054	20.1545	11.3815		-6.03176	65.4247						110	47	147	71		52		122	42
	P-1	30.0144	18.6057	20.1	10.6615		-6.7517	107.761	99.7797	8.3441				105	33	146	67		50		116	39
	P-2	30.0373	18.4905	20.0586	10.7627		-6.65051	100.462						105	22	145	58		49		111	39
	P-3	30.198	18.5064	20.0824	10.9036		-6.50962	91.1152						105		144	52		44		107	29
FB	NP-1	36.3227	17.2347	20.9937	17.2085		-0.204741	1.15248	1.00527	0.128698				105		141	48		42		102	27
	NP-2	36.2699	17.4364	20.0175	17.5429		0.129669	0.914041						103		140	44		36		94
	NP-3	36.3036	17.5712	20.0594	17.4883		0.0750719	0.949295						102		136	43		35		91
	P-1	36.0148	17.5959	19.43	17.5018		0.0886062	0.940431	0.928439	0.0141232				99		135	36		28		80
	P-2	35.9984	17.4374	19.4698	17.5448		0.131516	0.912872						92		121	23		28		78
	P-3	35.9765	17.4799	19.4434	17.5148		0.101577	0.932014						85		112			19		76
														85		105			19		75
														85		97			17		75
														77		93			16		74
														76		92			15
														76		92			12
														73		91
														71		89
														67		88
														63		76
														62		64
														50		63
														44		56
														44		54
														40		52
																44
																41
																40
																37
																36
																33
																32
																32
																31
																30
