# Supplementary material for: Dual interference with host neuropeptide signaling allows parasitoid wasp to hijack host sugar metabolism
Source: EMBO J. 2025 Nov 26;45(6):2030–50. doi: 10.1038/s44318-025-00636-5 (PMC12992715; doi:10.1038/s44318-025-00636-5)
Supplement: Supplementary file 11 — Appendix Figure Source Data [file 44318_2025_636_MOESM11_ESM.zip › Figure S6/Figure S6.xlsx]

## Sheet: Figure S6
Figure S6A													Figure S6C				Figure S6D			Figure S6E						Figure S6F							Figure S6G											Figure S6H
Sample		PxsNPFR	Pxβ-actin	Pxβ-tubulin	ΔCT	Normalizer	ΔΔCT	Relative expression	Average	SD			dsGFP	dsSNPFR			dsGFP	dssNPFR		Sample		Number of parasitized hosts	Cocoon number	pupation%		Sample		Number of parasitized hosts	Cocoon number	pupation%			Sample(Males)		Coocon number per day					Totoal number(Male)					Fecundity
													36.0021	4.03361			372.714	380.447		GFP	1	88	82	0.931818		GFP	1	82	72	0.878049					5.27	5.28	5.29	5.3	Number						Number	Egg per female laid in I hour
HC	NP-1	29.313	20.5213	21.5383	8.28318	11.0968	-2.81363	7.03053	6.96386	0.093899			33.4275	4.67727			358.933	391.548			2	90	84	0.933333			2	84	72	0.857143			GFP	1	8	21	6	2	37	144
	NP-2	29.4139	20.5346	21.7162	8.28852		-2.8083	7.00458					19.1954	4.89183			377.697	405.649			3	70	63	0.9			3	63	56	0.888889				2	2	7	22	5	36							Virgin		Mated
	NP-3	29.3444	20.4183	21.6319	8.31935		-2.77747	6.85648					23.4865	4.60576			372.864	395.593			4	102	95	0.931373			4	95	81	0.852632				3	0	8	16	4	28
	P-1	28.2978	20.6173	21.479	7.24959		-3.84722	14.3923	13.3042	1.35391			23.1289	4.31968			377.492	410.312		dssNPFR	1	118	107	0.90678		dssNPFR	1	107	68	0.635514				4	0	8	26	9	43							dsGFP	dssNPFR	dsGFP♀♂	dssNPFR♀♂
	P-2	28.3968	20.6723	21.4867	7.31731		-3.77951	13.7324					17.479	4.60576			367.502	360.719			2	57	53	0.929825			2	53	36	0.679245					5.23	5.24	5.25	5.26	Number	81					1	7	2	27	8
	P-3	28.5498	20.5375	21.487	7.53757		-3.55924	11.788					21.7701	5.89308			380.173	380.455			3	75	67	0.893333			3	67	43	0.641791			dssNPFR	1	3	25	6	3	37						2	1	6	19	19
MG	NP-1	23.5591	18.3145	20.1097	4.34701		-6.74981	107.62	101.471	7.6716							371.402	419.263																2	0	2	10	8	20						3	5	7	15	2
	NP-2	23.5456	18.158	20.1383	4.39752		-6.6993	103.918									381.455	371.507																3	0	3	15	6	24						4	2	4	7	7
	NP-3	23.7147	18.1727	20.1375	4.55961		-6.53721	92.8742									391.725	400.5															Sample(Females)		Coocon number per day					Totoal number(Female)					5	4	8	13	11
	P-1	23.9865	19.0979	19.923	4.47609		-6.62072	98.4092	84.5039	12.094							379.918	380.219																	5.27	5.28	5.29	5.3	Number						6	2	5	16	9
	P-2	24.0585	18.6085	19.9102	4.79913		-6.29768	78.6667									385.909	408.945															GFP	1	7	19	6	3	35	137					7	6	11	21	6
	P-3	24.1632	18.7089	19.9362	4.84064		-6.25617	76.4357									384.241	406.138																2	1	9	24	2	36						8	21	6	17	14
SG	NP-1	28.7216	20.3887	19.781	8.63676		-2.46006	5.50238	4.81978	0.595397							362.731	391.568																3	0	6	18	4	28						9	11	3	6	3
	NP-2	28.9606	20.2658	19.8332	8.91112		-2.18569	4.54945									409.718	393.661																4	0	8	23	7	38						10	18	10	33	5
	NP-3	29.0414	20.2821	19.8869	8.95686		-2.13996	4.4075									373.314	380.073																	5.23	5.24	5.25	5.26	Number	66					11	3	6	17	7
	P-1	31.4022	20.5514	20.3853	10.9339		-0.162948	1.11957	1.02345	0.255166							384.324	402.45															dssNPFR	1	6	18	6	1	31						12	15	4	8	13
	P-2	32.0144	20.4941	20.4494	11.5426		0.445791	0.734181									404.285	384.217																2	0	5	9	2	16						13	4	23	10	3
	P-3	31.2326	20.379	20.4582	10.814		-0.282844	1.21659									391.273	377.395																3	0	2	13	4	19						14	3	6	31	5
CNS	NP-1	25.4655	19.4857	18.5691	6.43809		-4.65872	25.2589	22.9161	2.2041							390.117	377.018																											15	1	5	14	11
	NP-2	25.5226	19.296	18.5528	6.5982		-4.49862	22.6058									378.303	381.857																											16	7	4	9	24
	NP-3	25.61	19.2038	18.5911	6.71251		-4.3843	20.8836									379.595	394.261																											17	9	5	12	6
	P-1	24.7363	19.9338	18.6875	5.42568		-5.67114	50.9545	48.6707	3.34774							407.593	391.427																											18	6	7	23	10
	P-2	24.6955	19.8363	18.6621	5.44634		-5.65047	50.2298									395.873	390.327																											19	5	8	18	8
	P-3	24.8289	19.7553	18.6814	5.6105		-5.48632	44.8277									391.873	403.45																											20	6	3	36	4
FB	NP-1	26.8464	20.13	20.1456	6.7086		-4.38821	20.9404	21.0163	0.516692							393.629	391.293
	NP-2	26.7643	19.9431	20.1129	6.73633		-4.36049	20.5418									380.494	386.025
	NP-3	26.7397	20.0056	20.1416	6.66608		-4.43074	21.5667									405.361	409.608
	P-1	25.5963	20.6376	20.1052	5.22493		-5.87188	58.5616	54.2228	3.86491							396.557	391.497
	P-2	25.659	20.5163	20.0616	5.37003		-5.72678	52.9582									416.512	380.052
	P-3	25.73	20.533	20.0867	5.42019		-5.67662	51.1486									390.07	393.427
																	391.03	394.357
																	365.912	396.361
																	401.285	385.365
																	399.357	365.492
																	403.593	372.3
																	394.625	372
																	402.893	395.593
																	380.618	378.141
																	376.803	399.479
																	393.427	401.527
																	377.65	367.769
																	394.937	383.052
																	386.79	377.973
																	385.719	386.625
																	391.561	382.324
																	400.495	390.821
																	382.173	377.818
																	410.138	373.325
																	393.843	363.638
[truncated: 15 more columns]
